# Supplementary material for: Differential tropisms of old and new world hantaviruses influence virulence and developing host-directed antiviral candidates
Source: PLoS Pathog. 2025 Aug 26;21(8):e1013401. doi: 10.1371/journal.ppat.1013401 (PMC12380290; doi:10.1371/journal.ppat.1013401)
Supplement: S1 Table — Details of M gene sequences (n = 68) of various viruses belonging to the Bunyavirales order used from NCBI to construct the ML phylogeny (Related to Fig 1A). Each row is color-coded to match the phylogenetic cluster colors in Fig 1A. (XLSX) [file ppat.1013401.s006.xlsx]

## Sheet: S1_Table
S1 Table. Bunyavirales Order Viruses Used for ML Phylogeny. Details of M gene sequences (n = 68) of various viruses belonging to the Bunyavirales order used from NCBI to construct the ML phylogeny (Related to Figure 1A). Each row is color-coded to match the phylogenetic cluster colors in Figure 1A.
VIRUS_NAME	ACCESSION_NUMBER	FAMILY	STRAIN
Necocli_virus	NC_043408.1	Hantaviridae	HV O0020002
Yakeshi_virus	NC_038705.1	Hantaviridae	Yakeshi-Si-210
Rockport_virus	NC_038694.1	Hantaviridae	MSB57412
Oxbow_virus	NC_043176.1	Hantaviridae	Ng1453
Eothenomys_miletus_hantavirus	NC_038528.1	Hantaviridae	LX309
Fusong_Hantavirus	NC_038447.1	Hantaviridae	Mf-682
Dabieshan_virus	NC_038383.1	Hantaviridae	Yongjia-Nc-58
Choclo_virus	NC_038374.1	Hantaviridae	Not available
Asama_virus	NC_038274.1	Hantaviridae	N10
Amga_virus	KF974359.1	Hantaviridae	AH301
Kenkeme_virus	NC_034565.1	Hantaviridae	Fuyuan-Sr-326
Fugong_virus	NC_034466.1	Hantaviridae	FG10
Bowe_virus	NC_034406.1	Hantaviridae	VN1512
Bruges_hantavirus	NC_034395.1	Hantaviridae	BE/Vieux-Genappe/TE/2013/1
Jeju_virus	NC_034404.1	Hantaviridae	10-11
Lena_River_virus	MH499471.2	Hantaviridae	Not available
Tatenale_orthohantavirus	NC_055637.1	Hantaviridae	Upton_Heath
Robina_orthohantavirus	NC_055634.1	Hantaviridae	P17-14855
Prospect_Hill_virus	NC_038940.1	Hantaviridae	Not available
Laguna_Negra_virus	NC_038506.1	Hantaviridae	Not available
El_Moro_Canyon_hantavirus	NC_038424.1	Hantaviridae	RM-97
Black_Creek_Canal_virus	NC_043073.1	Hantaviridae	Not available
Bayou_virus	NC_038300.1	Hantaviridae	Not available
Asikkala_virus	NC_043069.1	Hantaviridae	CZ/Beskydy/412/2010/Sm
Dobrava_virus	NC_005234.1	Hantaviridae	DOBV/Ano-Poroia/Afl9/1999
Hantaan_virus	NC_005219.1	Hantaviridae	Not available
Seoul_virus	NC_005237.1	Hantaviridae	Not available
Tula_virus	NC_005228.1	Hantaviridae	Not available
Sin_Nombre_virus	NC_005215.1	Hantaviridae	Not available
Puumala_virus	NC_005223.1	Hantaviridae	Not available
Andes_virus	NC_003467.2	Hantaviridae	Not available
Anjozorobe_hantavirus	NC_034563.1	Hantaviridae	Anjozorobe/Em/MDG/2009/ATD49
Cano_Delgadito_virus	NC_034525.1	Hantaviridae	VHV-574
Khabarovsk_virus	NC_034518.1	Hantaviridae	Fuyuan-Mm-217
Sangassou_virus	NC_034516.1	Hantaviridae	SA14
Cao_Bang_virus	NC_034474.1	Hantaviridae	Not available
Montano_virus	NC_034397.1	Hantaviridae	104/2006
Andes_virus	AY228238.1	Hantaviridae	CHI-7913
Hantaanvirus	EU092222.1	Hantaviridae	CGHu1
Sin_Nombre_virus	L37903.1	Hantaviridae	NM R11
Wenling_frogfish_arenavirus	NC_040466.1	Arenaviridae	XYHYG24857
Wenling_frogfish_arenavirus	NC_040426.1	Arenaviridae	XYHYG11303
Abu_Hammad_virus	KU925435.1	Nairoviridae	Art 1194
Abu_Mina_virus	KU925438.1	Nairoviridae	EG AN 4996
Artashat_virus	NC_043442.1	Nairoviridae	LEIV-10898Az
Avalon_virus	NC_040459.1	Nairoviridae	CanAr173
Bandia_virus	KU925447.1	Nairoviridae	RV611
Burana_virus	NC_043438.1	Nairoviridae	760
Chim_virus	NC_043436.1	Nairoviridae	LEIV-858Uz
Crimean_Congo_hemorrhagic_fever_virus	DQ211625.1	Nairoviridae	AP92
Dera_Ghazi_Khan_virus	NC_034510.1	Nairoviridae	JD254
Bhanja_virus	NC_027141.1	Phenuiviridae	ibAr2709
Herbert_virus	NC_038713.1	Peribunyaviridae	F23/CI/2004
Tai_virus	NC_034461.1	Peribunyaviridae	F47/CI/2004
Kibale_virus	NC_034468.1	Peribunyaviridae	P05/UG/2008
Lakamha_virus	MN092356.1	Peribunyaviridae	Palenque-C559-MX-2008
Abras_virus	MH017281.1	Peribunyaviridae	75V1183
Bakau_virus	MK896634.1	Peribunyaviridae	Not available
Telok_Forest_virus	MK896452.1	Peribunyaviridae	Not available
Moju_virus	KP792674.1	Peribunyaviridae	BeAr 12590
Caimito_virus	NC_055410.1	Peribunyaviridae	VP-488A
Hubei_diptera_virus	NC_032159.1	Phenuiviridae	SCM17647
Cumuto_virus	NC_043046.1	Phenuiviridae	TR7904
Hubei_diptera_virus	NC_032278.1	Phenuiviridae	SCM94992
Hubei_lepidoptera_virus	NC_032257.1	Phenuiviridae	LCM141331
Badu_virus	NC_038258.1	Phenuiviridae	TS6347
Alenquer_virus	NC_055332.1	Phenuiviridae	Not available
Candiru_virus	NC_015373.1	Phenuiviridae	Not available
