# Supplementary material for: Differential tropisms of old and new world hantaviruses influence virulence and developing host-directed antiviral candidates
Source: PLoS Pathog. 2025 Aug 26;21(8):e1013401. doi: 10.1371/journal.ppat.1013401 (PMC12380290; doi:10.1371/journal.ppat.1013401)
Supplement: S2 Table — List of significantly upregulated and downregulated Reactome pathways (Padj < 0.01; Fold Change ≥ 1) identified in pulmonary endothelial cells infected with three hantaviruses (ANDV, SNV, and HTNV) at 48 hpi (Related to Fig 1H-J). (XLSX) [file ppat.1013401.s007.xlsx]

## Sheet: S2 Table
S2 Table. List of significantly upregulated and downregulated Reactome pathways (Padj < 0.01; Fold Change ≥ 1) identified in pulmonary endothelial cells infected with three hantaviruses (ANDV, SNV, and HTNV) at 48 hrs hpi. (Related to Figure 1H-J)
Pulmonary Endothelial Cells
ANDV vs Mock - Downregulated pathways
Reactome pathways	Homo sapiens - REFLIST (20580)	Client Text Box Input (372)	Client Text Box Input (expected)	Client Text Box Input (over/under)	Client Text Box Input (fold Enrichment)	Client Text Box Input (raw P-value)	Client Text Box Input (FDR)
Peptide chain elongation (R-HSA-156902)	90	28	1.63	+	17.21	3.2e-27	1.68e-24
Eukaryotic Translation Elongation (R-HSA-156842)	95	29	1.72	+	16.89	6.96e-28	9.12e-25
SARS-CoV-1 modulates host translation machinery (R-HSA-9735869)	37	11	0.67	+	16.45	3.26e-11	2.59e-09
Viral mRNA Translation (R-HSA-192823)	90	26	1.63	+	15.98	2.05e-24	5.96e-22
Formation of a pool of free 40S subunits (R-HSA-72689)	102	29	1.84	+	15.73	7.04e-27	3.07e-24
Nonsense Mediated Decay (NMD) independent of the Exon Junction Complex (EJC) (R-HSA-975956)	96	27	1.74	+	15.56	5.83e-25	1.91e-22
L13a-mediated translational silencing of Ceruloplasmin expression (R-HSA-156827)	112	31	2.02	+	15.31	2.94e-28	7.69e-25
Eukaryotic Translation Termination (R-HSA-72764)	94	26	1.7	+	15.3	7.18e-24	1.88e-21
Selenocysteine synthesis (R-HSA-2408557)	94	26	1.7	+	15.3	7.18e-24	1.71e-21
GTP hydrolysis and joining of the 60S ribosomal subunit (R-HSA-72706)	113	30	2.04	+	14.69	8.77e-27	3.28e-24
Cap-dependent Translation Initiation (R-HSA-72737)	120	31	2.17	+	14.29	3.07e-27	2.68e-24
Eukaryotic Translation Initiation (R-HSA-72613)	120	31	2.17	+	14.29	3.07e-27	2.01e-24
Response of EIF2AK4 (GCN2) to amino acid deficiency (R-HSA-9633012)	102	26	1.84	+	14.1	7.33e-23	1.48e-20
Translation initiation complex formation (R-HSA-72649)	59	15	1.07	+	14.07	1.05e-13	1.02e-11
Activation of the mRNA upon binding of the cap-binding complex and eIFs, and subsequent binding to 43S (R-HSA-72662)	60	15	1.08	+	13.83	1.38e-13	1.29e-11
Formation of the ternary complex, and subsequently, the 43S complex (R-HSA-72695)	52	13	0.94	+	13.83	6e-12	4.91e-10
SRP-dependent cotranslational protein targeting to membrane (R-HSA-1799339)	113	27	2.04	+	13.22	7.02e-23	1.53e-20
Ribosomal scanning and start codon recognition (R-HSA-72702)	59	14	1.07	+	13.13	1.98e-12	1.68e-10
Nonsense Mediated Decay (NMD) enhanced by the Exon Junction Complex (EJC) (R-HSA-975957)	116	27	2.1	+	12.88	1.49e-22	2.79e-20
Nonsense-Mediated Decay (NMD) (R-HSA-927802)	116	27	2.1	+	12.88	1.49e-22	2.6e-20
Selenoamino acid metabolism (R-HSA-2408522)	117	26	2.11	+	12.29	3.3e-21	5.4e-19
SARS-CoV-2 modulates host translation machinery (R-HSA-9754678)	50	10	0.9	+	11.06	1.78e-08	1.37e-06
Influenza Viral RNA Transcription and Replication (R-HSA-168273)	134	26	2.42	+	10.73	1.28e-19	1.86e-17
Cellular response to starvation (R-HSA-9711097)	157	27	2.84	+	9.51	6.73e-19	9.28e-17
Influenza Infection (R-HSA-168255)	154	26	2.78	+	9.34	4.91e-18	6.43e-16
Regulation of expression of SLITs and ROBOs (R-HSA-9010553)	170	27	3.07	+	8.79	5.65e-18	7.04e-16
Major pathway of rRNA processing in the nucleolus and cytosol (R-HSA-6791226)	183	26	3.31	+	7.86	3.93e-16	4.48e-14
rRNA processing in the nucleus and cytosol (R-HSA-8868773)	193	26	3.49	+	7.45	1.47e-15	1.61e-13
Signaling by ROBO receptors (R-HSA-376176)	216	28	3.9	+	7.17	3.21e-16	3.82e-14
rRNA processing (R-HSA-72312)	203	26	3.67	+	7.09	5.09e-15	5.34e-13
Translation (R-HSA-72766)	294	37	5.31	+	6.96	1.23e-20	1.9e-18
SARS-CoV-1-host interactions (R-HSA-9692914)	96	12	1.74	+	6.92	1.63e-07	1.18e-05
SARS-CoV-1 Infection (R-HSA-9678108)	141	12	2.55	+	4.71	1e-05	0.00064
Metabolism of amino acids and derivatives (R-HSA-71291)	370	31	6.69	+	4.64	1.45e-12	1.27e-10
Extracellular matrix organization (R-HSA-1474244)	298	22	5.39	+	4.08	2.83e-08	2.12e-06
Axon guidance (R-HSA-422475)	550	40	9.94	+	4.02	7.47e-14	7.53e-12
Nervous system development (R-HSA-9675108)	575	40	10.39	+	3.85	3.15e-13	2.84e-11
Cellular responses to stress (R-HSA-2262752)	766	33	13.85	+	2.38	4.67e-06	0.000313
Cellular responses to stimuli (R-HSA-8953897)	780	33	14.1	+	2.34	6.37e-06	0.000417
Metabolism of RNA (R-HSA-8953854)	712	28	12.87	+	2.18	0.000134	0.00798
Developmental Biology (R-HSA-1266738)	1236	48	22.34	+	2.15	6.9e-07	4.89e-05
Infectious disease (R-HSA-5663205)	1037	38	18.74	+	2.03	3.56e-05	0.00217
Viral Infection Pathways (R-HSA-9824446)	847	31	15.31	+	2.02	0.00019	0.011
Metabolism (R-HSA-1430728)	2093	69	37.83	+	1.82	8.91e-07	6.14e-05
Metabolism of proteins (R-HSA-392499)	2025	62	36.6	+	1.69	3.24e-05	0.00202
ANDV vs Mock - Upregulated pathways
Reactome pathways	Homo sapiens - REFLIST (20580)	Client Text Box Input (771)	Client Text Box Input (expected)	Client Text Box Input (over/under)	Client Text Box Input (fold Enrichment)	Client Text Box Input (raw P-value)	Client Text Box Input (FDR)
UNC93B1 deficiency - HSE (R-HSA-5602415)	2	2	0.07	+	26.69	0.0014	0.0282
Microbial modulation of RIPK1-mediated regulated necrosis (R-HSA-9686347)	4	3	0.15	+	20.02	0.000204	0.00659
Endosomal/Vacuolar pathway (R-HSA-1236977)	12	8	0.45	+	17.8	1.62e-09	2.65e-07
OAS antiviral response (R-HSA-8983711)	9	6	0.34	+	17.8	2.07e-07	2.01e-05
FasL/ CD95L signaling (R-HSA-75157)	5	3	0.19	+	16.02	0.000495	0.0127
Interferon alpha/beta signaling (R-HSA-909733)	76	44	2.85	+	15.45	4.53e-43	3.96e-40
Defective RIPK1-mediated regulated necrosis (R-HSA-9693928)	7	4	0.26	+	15.25	6.25e-05	0.00244
TLR3-mediated TICAM1-dependent programmed cell death (R-HSA-9013957)	6	3	0.22	+	13.35	0.000962	0.02
TRAIL signaling (R-HSA-75158)	8	4	0.3	+	13.35	0.000121	0.00424
Signaling by Leptin (R-HSA-2586552)	9	4	0.34	+	11.86	0.000212	0.00668
Interleukin-1 processing (R-HSA-448706)	9	4	0.34	+	11.86	0.000212	0.0066
Interleukin-23 signaling (R-HSA-9020933)	9	4	0.34	+	11.86	0.000212	0.00653
DEx/H-box helicases activate type I IFN and inflammatory cytokines production (R-HSA-3134963)	7	3	0.26	+	11.44	0.00164	0.0313
Cell recruitment (pro-inflammatory response) (R-HSA-9664424)	26	11	0.97	+	11.29	8.78e-10	1.64e-07
Purinergic signaling in leishmaniasis infection (R-HSA-9660826)	26	11	0.97	+	11.29	8.78e-10	1.53e-07
Interleukin-35 Signalling (R-HSA-8984722)	12	5	0.45	+	11.12	4.63e-05	0.0019
CASP8 activity is inhibited (R-HSA-5218900)	10	4	0.37	+	10.68	0.000343	0.00975
Dimerization of procaspase-8 (R-HSA-69416)	10	4	0.37	+	10.68	0.000343	0.00965
Regulation by c-FLIP (R-HSA-3371378)	10	4	0.37	+	10.68	0.000343	0.00954
TRAF3-dependent IRF activation pathway (R-HSA-918233)	15	6	0.56	+	10.68	1.02e-05	0.000578
Interleukin-21 signaling (R-HSA-9020958)	10	4	0.37	+	10.68	0.000343	0.00944
Antigen Presentation: Folding, assembly and peptide loading of class I MHC (R-HSA-983170)	30	12	1.12	+	10.68	3.26e-10	8.55e-08
Interferon gamma signaling (R-HSA-877300)	96	38	3.6	+	10.57	2.66e-29	1.39e-26
Trafficking and processing of endosomal TLR (R-HSA-1679131)	13	5	0.49	+	10.27	7.3e-05	0.00281
NF-kB activation through FADD/RIP-1 pathway mediated by caspase-8 and -10 (R-HSA-933543)	13	5	0.49	+	10.27	7.3e-05	0.00277
Inhibition of Signaling by Overexpressed EGFR (R-HSA-5638303)	8	3	0.3	+	10.01	0.00255	0.0442
Signaling by Overexpressed Wild-Type EGFR in Cancer (R-HSA-5638302)	8	3	0.3	+	10.01	0.00255	0.0439
Interleukin-6 signaling (R-HSA-1059683)	11	4	0.41	+	9.71	0.000522	0.0132
Maturation of nucleoprotein (R-HSA-9683610)	11	4	0.41	+	9.71	0.000522	0.013
TNFR1-induced proapoptotic signaling (R-HSA-5357786)	25	9	0.94	+	9.61	1.65e-07	1.73e-05
RIP-mediated NFkB activation via ZBP1 (R-HSA-1810476)	17	6	0.64	+	9.42	2.35e-05	0.00112
SUMOylation of immune response proteins (R-HSA-4755510)	12	4	0.45	+	8.9	0.00076	0.0178
Regulation of IFNG signaling (R-HSA-877312)	12	4	0.45	+	8.9	0.00076	0.0176
Interleukin-20 family signaling (R-HSA-8854691)	25	8	0.94	+	8.54	2.3e-06	0.000158
Interleukin-7 signaling (R-HSA-1266695)	25	8	0.94	+	8.54	2.3e-06	0.000154
Nicotinamide salvaging (R-HSA-197264)	19	6	0.71	+	8.43	4.84e-05	0.00195
Negative regulators of DDX58/IFIH1 signaling (R-HSA-936440)	35	11	1.31	+	8.39	3.48e-08	4.34e-06
The NLRP3 inflammasome (R-HSA-844456)	16	5	0.6	+	8.34	0.000225	0.00687
Interleukin-10 signaling (R-HSA-6783783)	45	14	1.69	+	8.3	5.41e-10	1.18e-07
Growth hormone receptor signaling (R-HSA-982772)	23	7	0.86	+	8.12	1.46e-05	0.00075
Chemokine receptors bind chemokines (R-HSA-380108)	57	17	2.14	+	7.96	1.62e-11	4.73e-09
Interleukin-15 signaling (R-HSA-8983432)	14	4	0.52	+	7.63	0.00145	0.0285
ZBP1(DAI) mediated induction of type I IFNs (R-HSA-1606322)	21	6	0.79	+	7.63	9.08e-05	0.0033
Interleukin-2 family signaling (R-HSA-451927)	44	12	1.65	+	7.28	4.91e-08	5.85e-06
Caspase activation via Death Receptors in the presence of ligand (R-HSA-140534)	15	4	0.56	+	7.12	0.00192	0.0359
Response of EIF2AK1 (HRI) to heme deficiency (R-HSA-9648895)	15	4	0.56	+	7.12	0.00192	0.0356
Maturation of nucleoprotein (R-HSA-9694631)	15	4	0.56	+	7.12	0.00192	0.0354
Regulation of IFNA/IFNB signaling (R-HSA-912694)	23	6	0.86	+	6.96	0.000158	0.00539
Interferon Signaling (R-HSA-913531)	267	69	10	+	6.9	2.03e-38	1.33e-35
Nicotinate metabolism (R-HSA-196807)	31	8	1.16	+	6.89	1.37e-05	0.000719
p75NTR signals via NF-kB (R-HSA-193639)	16	4	0.6	+	6.67	0.00248	0.0436
Interleukin-6 family signaling (R-HSA-6783589)	24	6	0.9	+	6.67	0.000205	0.00653
SARS-CoV-1 activates/modulates innate immune responses (R-HSA-9692916)	41	10	1.54	+	6.51	2.01e-06	0.000142
TNFR1-induced NF-kappa-B signaling pathway (R-HSA-5357956)	33	8	1.24	+	6.47	2.26e-05	0.0011
Inflammasomes (R-HSA-622312)	21	5	0.79	+	6.36	0.000899	0.0196
Interleukin-37 signaling (R-HSA-9008059)	21	5	0.79	+	6.36	0.000899	0.0195
RIPK1-mediated regulated necrosis (R-HSA-5213460)	31	7	1.16	+	6.03	0.000121	0.00433
Regulation of necroptotic cell death (R-HSA-5675482)	31	7	1.16	+	6.03	0.000121	0.00427
DDX58/IFIH1-mediated induction of interferon-alpha/beta (R-HSA-168928)	81	18	3.03	+	5.93	8.64e-10	1.74e-07
NOD1/2 Signaling Pathway (R-HSA-168638)	36	8	1.35	+	5.93	4.46e-05	0.00191
Regulation of TNFR1 signaling (R-HSA-5357905)	46	10	1.72	+	5.8	6.16e-06	0.000384
TNFs bind their physiological receptors (R-HSA-5669034)	28	6	1.05	+	5.72	0.000504	0.0128
Nucleotide-binding domain, leucine rich repeat containing receptor (NLR) signaling pathways (R-HSA-168643)	56	12	2.1	+	5.72	8.6e-07	7.51e-05
Replacement of protamines by nucleosomes in the male pronucleus (R-HSA-9821993)	24	5	0.9	+	5.56	0.00171	0.0325
Regulated Necrosis (R-HSA-5218859)	58	12	2.17	+	5.52	1.28e-06	0.000102
TRAF6 mediated IRF7 activation (R-HSA-933541)	29	6	1.09	+	5.52	0.000615	0.0151
Ovarian tumor domain proteases (R-HSA-5689896)	39	8	1.46	+	5.48	8.21e-05	0.00303
TAK1-dependent IKK and NF-kappa-B activation (R-HSA-445989)	44	9	1.65	+	5.46	3.03e-05	0.00139
Inactivation of CSF3 (G-CSF) signaling (R-HSA-9705462)	25	5	0.94	+	5.34	0.00207	0.0377
TRAF6 mediated NF-kB activation (R-HSA-933542)	25	5	0.94	+	5.34	0.00207	0.0374
Diseases of Immune System (R-HSA-5260271)	31	6	1.16	+	5.17	0.000895	0.0199
Diseases associated with the TLR signaling cascade (R-HSA-5602358)	31	6	1.16	+	5.17	0.000895	0.0197
Interleukin receptor SHC signaling (R-HSA-912526)	26	5	0.97	+	5.13	0.00249	0.0434
ER-Phagosome pathway (R-HSA-1236974)	90	17	3.37	+	5.04	3.41e-08	4.47e-06
Evasion by RSV of host interferon responses (R-HSA-9833109)	33	6	1.24	+	4.85	0.00126	0.0256
TNF signaling (R-HSA-75893)	55	10	2.06	+	4.85	3.26e-05	0.00147
Cytokine Signaling in Immune system (R-HSA-1280215)	768	139	28.77	+	4.83	6.74e-57	1.77e-53
Antigen processing-Cross presentation (R-HSA-1236975)	106	19	3.97	+	4.78	1.33e-08	2.04e-06
Interleukin-12 family signaling (R-HSA-447115)	56	10	2.1	+	4.77	3.84e-05	0.0017
Cytosolic sensors of pathogen-associated DNA (R-HSA-1834949)	63	11	2.36	+	4.66	1.97e-05	0.000976
Interleukin-4 and Interleukin-13 signaling (R-HSA-6785807)	111	19	4.16	+	4.57	2.9e-08	3.99e-06
ISG15 antiviral mechanism (R-HSA-1169408)	71	12	2.66	+	4.51	1.18e-05	0.000643
Interleukin-1 family signaling (R-HSA-446652)	150	25	5.62	+	4.45	3.47e-10	8.27e-08
SARS-CoV-2 activates/modulates innate and adaptive immune responses (R-HSA-9705671)	121	20	4.53	+	4.41	2.33e-08	3.38e-06
Interleukin-1 signaling (R-HSA-9020702)	112	18	4.2	+	4.29	1.81e-07	1.82e-05
Signaling by Interleukins (R-HSA-449147)	459	71	17.2	+	4.13	1.25e-24	5.45e-22
TNFR2 non-canonical NF-kB pathway (R-HSA-5668541)	98	15	3.67	+	4.09	3.55e-06	0.000227
Interleukin-12 signaling (R-HSA-9020591)	46	7	1.72	+	4.06	0.00151	0.0295
RSV-host interactions (R-HSA-9833110)	96	14	3.6	+	3.89	1.32e-05	0.000707
Toll Like Receptor 3 (TLR3) Cascade (R-HSA-168164)	103	15	3.86	+	3.89	6.67e-06	0.000406
Diseases of programmed cell death (R-HSA-9645723)	71	10	2.66	+	3.76	0.0003	0.00864
Toll-like Receptor Cascades (R-HSA-168898)	165	23	6.18	+	3.72	5.77e-08	6.57e-06
TRIF(TICAM1)-mediated TLR4 signaling (R-HSA-937061)	107	14	4.01	+	3.49	4.6e-05	0.00194
MyD88-independent TLR4 cascade (R-HSA-166166)	107	14	4.01	+	3.49	4.6e-05	0.00191
Death Receptor Signaling (R-HSA-73887)	153	20	5.73	+	3.49	1.18e-06	9.7e-05
Antiviral mechanism by IFN-stimulated genes (R-HSA-1169410)	147	19	5.51	+	3.45	2.59e-06	0.000169
Constitutive Signaling by Aberrant PI3K in Cancer (R-HSA-2219530)	65	8	2.44	+	3.29	0.00286	0.049
Toll Like Receptor 4 (TLR4) Cascade (R-HSA-166016)	143	17	5.36	+	3.17	2.62e-05	0.00123
Respiratory Syncytial Virus Infection Pathway (R-HSA-9820952)	118	14	4.42	+	3.17	0.000135	0.00466
MyD88 dependent cascade initiated on endosome (R-HSA-975155)	102	12	3.82	+	3.14	0.000432	0.0114
Peptide ligand-binding receptors (R-HSA-375276)	196	23	7.34	+	3.13	1.32e-06	0.000102
Toll Like Receptor 7/8 (TLR7/8) Cascade (R-HSA-168181)	103	12	3.86	+	3.11	0.000473	0.0123
MyD88:MAL(TIRAP) cascade initiated on plasma membrane (R-HSA-166058)	112	13	4.2	+	3.1	0.000289	0.0085
Toll Like Receptor TLR6:TLR2 Cascade (R-HSA-168188)	112	13	4.2	+	3.1	0.000289	0.00841
Cell-cell junction organization (R-HSA-421270)	87	10	3.26	+	3.07	0.00152	0.0295
MyD88 cascade initiated on plasma membrane (R-HSA-975871)	96	11	3.6	+	3.06	0.000925	0.0199
CLEC7A (Dectin-1) signaling (R-HSA-5607764)	96	11	3.6	+	3.06	0.000925	0.0197
Toll Like Receptor 5 (TLR5) Cascade (R-HSA-168176)	96	11	3.6	+	3.06	0.000925	0.0195
Toll Like Receptor 10 (TLR10) Cascade (R-HSA-168142)	96	11	3.6	+	3.06	0.000925	0.0194
Toll Like Receptor 9 (TLR9) Cascade (R-HSA-168138)	106	12	3.97	+	3.02	0.000614	0.0152
Toll Like Receptor 2 (TLR2) Cascade (R-HSA-181438)	115	13	4.31	+	3.02	0.000375	0.0101
Toll Like Receptor TLR1:TLR2 Cascade (R-HSA-168179)	115	13	4.31	+	3.02	0.000375	0.01
TRAF6 mediated induction of NFkB and MAP kinases upon TLR7/8 or 9 activation (R-HSA-975138)	101	11	3.78	+	2.91	0.00141	0.0282
Programmed Cell Death (R-HSA-5357801)	205	22	7.68	+	2.86	9.63e-06	0.000573
Metabolism of water-soluble vitamins and cofactors (R-HSA-196849)	124	13	4.65	+	2.8	0.000774	0.0178
Post-translational protein phosphorylation (R-HSA-8957275)	107	11	4.01	+	2.74	0.00224	0.04
Immune System (R-HSA-168256)	2094	214	78.45	+	2.73	6.9e-45	9.04e-42
C-type lectin receptors (CLRs) (R-HSA-5621481)	138	14	5.17	+	2.71	0.000687	0.0164
SARS-CoV-2-host interactions (R-HSA-9705683)	198	20	7.42	+	2.7	5.76e-05	0.00229
SARS-CoV-1 Infection (R-HSA-9678108)	141	14	5.28	+	2.65	0.000851	0.019
Transcriptional regulation by RUNX1 (R-HSA-8878171)	202	20	7.57	+	2.64	7.63e-05	0.00285
Regulation of Insulin-like Growth Factor (IGF) transport and uptake by Insulin-like Growth Factor Binding Proteins (IGFBPs) (R-HSA-381426)	124	12	4.65	+	2.58	0.00242	0.0428
Cell-Cell communication (R-HSA-1500931)	150	14	5.62	+	2.49	0.00155	0.0298
SARS-CoV-2 Infection (R-HSA-9694516)	293	27	10.98	+	2.46	1.69e-05	0.000853
Class I MHC mediated antigen processing & presentation (R-HSA-983169)	382	35	14.31	+	2.45	1.54e-06	0.000112
Metabolism of vitamins and cofactors (R-HSA-196854)	189	17	7.08	+	2.4	0.000781	0.0178
Ub-specific processing proteases (R-HSA-5689880)	204	18	7.64	+	2.36	0.00109	0.0224
MAPK1/MAPK3 signaling (R-HSA-5684996)	269	23	10.08	+	2.28	0.000246	0.00742
Deubiquitination (R-HSA-5688426)	282	24	10.56	+	2.27	0.000188	0.00617
Signaling by NOTCH (R-HSA-157118)	200	17	7.49	+	2.27	0.00192	0.0352
RAF/MAP kinase cascade (R-HSA-5673001)	264	22	9.89	+	2.22	0.000455	0.0119
Class A/1 (Rhodopsin-like receptors) (R-HSA-373076)	331	27	12.4	+	2.18	0.000179	0.00594
SARS-CoV Infections (R-HSA-9679506)	467	38	17.5	+	2.17	9.7e-06	0.000565
MAPK family signaling cascades (R-HSA-5683057)	308	25	11.54	+	2.17	0.000353	0.00964
Innate Immune System (R-HSA-168249)	1114	89	41.73	+	2.13	1.12e-11	4.19e-09
Adaptive Immune System (R-HSA-1280218)	830	60	31.09	+	1.93	1.34e-06	0.0001
Infectious disease (R-HSA-5663205)	1037	72	38.85	+	1.85	5.24e-07	4.73e-05
Viral Infection Pathways (R-HSA-9824446)	847	58	31.73	+	1.83	1.09e-05	0.000607
Disease (R-HSA-1643685)	1823	109	68.3	+	1.6	1.06e-06	8.95e-05
Signal Transduction (R-HSA-162582)	2529	130	94.75	+	1.37	0.000171	0.00575
Unclassified (UNCLASSIFIED)	9532	266	357.1	-	0.74	1.35e-11	4.41e-09
Sensory Perception (R-HSA-9709957)	634	10	23.75	-	0.42	0.0019	0.0359
Metabolism of RNA (R-HSA-8953854)	712	11	26.67	-	0.41	0.000822	0.0186
Translation (R-HSA-72766)	294	1	11.01	-	0.09	0.000281	0.00837
Processing of Capped Intron-Containing Pre-mRNA (R-HSA-72203)	278	0	10.41	-	< 0.01	4.15e-05	0.00181
Major pathway of rRNA processing in the nucleolus and cytosol (R-HSA-6791226)	183	0	6.86	-	< 0.01	0.00144	0.0285
mRNA Splicing (R-HSA-72172)	212	0	7.94	-	< 0.01	0.000704	0.0166
mRNA Splicing - Major Pathway (R-HSA-72163)	204	0	7.64	-	< 0.01	0.000652	0.0158
Olfactory Signaling Pathway (R-HSA-381753)	420	0	15.73	-	< 0.01	1.62e-07	1.76e-05
rRNA processing in the nucleus and cytosol (R-HSA-8868773)	193	0	7.23	-	< 0.01	0.000967	0.0199
Expression and translocation of olfactory receptors (R-HSA-9752946)	413	0	15.47	-	< 0.01	2.48e-07	2.32e-05
rRNA processing (R-HSA-72312)	203	0	7.61	-	< 0.01	0.000652	0.0157
The citric acid (TCA) cycle and respiratory electron transport (R-HSA-1428517)	177	0	6.63	-	< 0.01	0.00217	0.0389
SNV vs Mock - Downregulated pathways
Reactome pathways	Homo sapiens - REFLIST (20580)	Client Text Box Input (295)	Client Text Box Input (expected)	Client Text Box Input (over/under)	Client Text Box Input (fold Enrichment)	Client Text Box Input (raw P-value)	Client Text Box Input (FDR)
Peptide chain elongation (R-HSA-156902)	90	24	1.29	+	18.6	4.16e-24	5.45e-21
Eukaryotic Translation Elongation (R-HSA-156842)	95	25	1.36	+	18.36	6.6e-25	1.73e-21
Viral mRNA Translation (R-HSA-192823)	90	22	1.29	+	17.05	2.79e-21	1.22e-18
SARS-CoV-1 modulates host translation machinery (R-HSA-9735869)	37	9	0.53	+	16.97	1.98e-09	1.79e-07
Eukaryotic Translation Termination (R-HSA-72764)	94	22	1.35	+	16.33	7.85e-21	2.29e-18
Selenocysteine synthesis (R-HSA-2408557)	94	22	1.35	+	16.33	7.85e-21	2.06e-18
Nonsense Mediated Decay (NMD) independent of the Exon Junction Complex (EJC) (R-HSA-975956)	96	22	1.38	+	15.99	1.29e-20	3.08e-18
Formation of a pool of free 40S subunits (R-HSA-72689)	102	23	1.46	+	15.73	2.51e-21	1.32e-18
Response of EIF2AK4 (GCN2) to amino acid deficiency (R-HSA-9633012)	102	22	1.46	+	15.05	5.36e-20	1.17e-17
L13a-mediated translational silencing of Ceruloplasmin expression (R-HSA-156827)	112	24	1.61	+	14.95	1.23e-21	1.07e-18
GTP hydrolysis and joining of the 60S ribosomal subunit (R-HSA-72706)	113	24	1.62	+	14.82	1.54e-21	1.01e-18
Cap-dependent Translation Initiation (R-HSA-72737)	120	24	1.72	+	13.95	7.01e-21	2.62e-18
Eukaryotic Translation Initiation (R-HSA-72613)	120	24	1.72	+	13.95	7.01e-21	2.3e-18
SRP-dependent cotranslational protein targeting to membrane (R-HSA-1799339)	113	22	1.62	+	13.58	5.72e-19	1.15e-16
Nonsense Mediated Decay (NMD) enhanced by the Exon Junction Complex (EJC) (R-HSA-975957)	116	22	1.66	+	13.23	1.04e-18	1.95e-16
Nonsense-Mediated Decay (NMD) (R-HSA-927802)	116	22	1.66	+	13.23	1.04e-18	1.82e-16
Selenoamino acid metabolism (R-HSA-2408522)	117	22	1.68	+	13.12	1.27e-18	2.07e-16
Formation of the ternary complex, and subsequently, the 43S complex (R-HSA-72695)	52	9	0.75	+	12.07	4.85e-08	3.85e-06
Ribosomal scanning and start codon recognition (R-HSA-72702)	59	10	0.85	+	11.82	1.06e-08	9.28e-07
Translation initiation complex formation (R-HSA-72649)	59	10	0.85	+	11.82	1.06e-08	8.98e-07
Activation of the mRNA upon binding of the cap-binding complex and eIFs, and subsequent binding to 43S (R-HSA-72662)	60	10	0.86	+	11.63	1.26e-08	1.03e-06
Influenza Viral RNA Transcription and Replication (R-HSA-168273)	134	22	1.92	+	11.45	2.67e-17	4.12e-15
NOTCH3 Activation and Transmission of Signal to the Nucleus (R-HSA-9013507)	25	4	0.36	+	11.16	0.000413	0.0235
SARS-CoV-2 modulates host translation machinery (R-HSA-9754678)	50	8	0.72	+	11.16	5.16e-07	3.86e-05
Cellular response to starvation (R-HSA-9711097)	157	23	2.25	+	10.22	6.81e-17	9.91e-15
Influenza Infection (R-HSA-168255)	154	22	2.21	+	9.97	5.67e-16	7.81e-14
Regulation of expression of SLITs and ROBOs (R-HSA-9010553)	170	22	2.44	+	9.03	4.74e-15	6.21e-13
Major pathway of rRNA processing in the nucleolus and cytosol (R-HSA-6791226)	183	22	2.62	+	8.39	2.26e-14	2.69e-12
rRNA processing in the nucleus and cytosol (R-HSA-8868773)	193	22	2.77	+	7.95	6.87e-14	7.82e-12
rRNA processing (R-HSA-72312)	203	22	2.91	+	7.56	1.96e-13	2.05e-11
Signaling by ROBO receptors (R-HSA-376176)	216	23	3.1	+	7.43	7.95e-14	8.67e-12
Signaling by NOTCH3 (R-HSA-9012852)	48	5	0.69	+	7.27	0.000605	0.0337
SARS-CoV-1-host interactions (R-HSA-9692914)	96	10	1.38	+	7.27	1.2e-06	8.25e-05
Translation (R-HSA-72766)	294	27	4.21	+	6.41	1.98e-14	2.47e-12
Metabolism of amino acids and derivatives (R-HSA-71291)	370	27	5.3	+	5.09	4.84e-12	4.69e-10
SARS-CoV-1 Infection (R-HSA-9678108)	141	10	2.02	+	4.95	3.72e-05	0.00232
Axon guidance (R-HSA-422475)	550	33	7.88	+	4.19	4.08e-12	4.11e-10
Nervous system development (R-HSA-9675108)	575	33	8.24	+	4	1.34e-11	1.26e-09
Extracellular matrix organization (R-HSA-1474244)	298	16	4.27	+	3.75	6.93e-06	0.000466
Cellular responses to stress (R-HSA-2262752)	766	30	10.98	+	2.73	6.78e-07	4.93e-05
Cellular responses to stimuli (R-HSA-8953897)	780	30	11.18	+	2.68	9.85e-07	6.98e-05
Developmental Biology (R-HSA-1266738)	1236	43	17.72	+	2.43	7.28e-08	5.61e-06
Infectious disease (R-HSA-5663205)	1037	34	14.86	+	2.29	9.84e-06	0.000644
Metabolism of RNA (R-HSA-8953854)	712	23	10.21	+	2.25	0.00029	0.0169
Viral Infection Pathways (R-HSA-9824446)	847	26	12.14	+	2.14	0.000284	0.0169
Metabolism (R-HSA-1430728)	2093	54	30	+	1.8	2.36e-05	0.00151
Disease (R-HSA-1643685)	1823	46	26.13	+	1.76	0.00017	0.0104
SNV vs Mock - Upregulated pathways
Reactome pathways	Homo sapiens - REFLIST (20580)	Client Text Box Input (620)	Client Text Box Input (expected)	Client Text Box Input (over/under)	Client Text Box Input (fold Enrichment)	Client Text Box Input (raw P-value)	Client Text Box Input (FDR)
UNC93B1 deficiency - HSE (R-HSA-5602415)	2	2	0.06	+	33.19	0.000906	0.0255
Microbial modulation of RIPK1-mediated regulated necrosis (R-HSA-9686347)	4	3	0.12	+	24.9	0.000106	0.00429
OAS antiviral response (R-HSA-8983711)	9	6	0.27	+	22.13	5.68e-08	7.08e-06
Endosomal/Vacuolar pathway (R-HSA-1236977)	12	8	0.36	+	22.13	2.89e-10	8.4e-08
Interferon alpha/beta signaling (R-HSA-909733)	76	45	2.29	+	19.65	5.91e-49	7.73e-46
Defective RIPK1-mediated regulated necrosis (R-HSA-9693928)	7	4	0.21	+	18.97	2.66e-05	0.00142
TLR3-mediated TICAM1-dependent programmed cell death (R-HSA-9013957)	6	3	0.18	+	16.6	0.000508	0.0157
TRAIL signaling (R-HSA-75158)	8	4	0.24	+	16.6	5.19e-05	0.00247
Interleukin-23 signaling (R-HSA-9020933)	9	4	0.27	+	14.75	9.11e-05	0.00379
Interleukin-35 Signalling (R-HSA-8984722)	12	5	0.36	+	13.83	1.62e-05	0.000944
Antigen Presentation: Folding, assembly and peptide loading of class I MHC (R-HSA-983170)	30	12	0.9	+	13.28	2.65e-11	8.67e-09
Interferon gamma signaling (R-HSA-877300)	96	37	2.89	+	12.79	1.8e-31	9.45e-29
Cell recruitment (pro-inflammatory response) (R-HSA-9664424)	26	10	0.78	+	12.77	1.97e-09	3.97e-07
Trafficking and processing of endosomal TLR (R-HSA-1679131)	13	5	0.39	+	12.77	2.57e-05	0.00146
NF-kB activation through FADD/RIP-1 pathway mediated by caspase-8 and -10 (R-HSA-933543)	13	5	0.39	+	12.77	2.57e-05	0.00143
Purinergic signaling in leishmaniasis infection (R-HSA-9660826)	26	10	0.78	+	12.77	1.97e-09	3.68e-07
Interleukin-6 signaling (R-HSA-1059683)	11	4	0.33	+	12.07	0.000227	0.00863
Maturation of nucleoprotein (R-HSA-9683610)	11	4	0.33	+	12.07	0.000227	0.00851
Signaling by Leptin (R-HSA-2586552)	9	3	0.27	+	11.06	0.002	0.0479
Interleukin-1 processing (R-HSA-448706)	9	3	0.27	+	11.06	0.002	0.0475
TRAF3-dependent IRF activation pathway (R-HSA-918233)	15	5	0.45	+	11.06	5.71e-05	0.00262
Regulation of IFNG signaling (R-HSA-877312)	12	4	0.36	+	11.06	0.000333	0.0112
Nicotinamide salvaging (R-HSA-197264)	19	6	0.57	+	10.48	1.42e-05	0.000843
Nicotinate metabolism (R-HSA-196807)	31	9	0.93	+	9.64	2.15e-07	2.16e-05
Maturation of nucleoprotein (R-HSA-9694631)	15	4	0.45	+	8.85	0.000854	0.0243
Regulation of IFNA/IFNB signaling (R-HSA-912694)	23	6	0.69	+	8.66	4.75e-05	0.00235
Growth hormone receptor signaling (R-HSA-982772)	23	6	0.69	+	8.66	4.75e-05	0.00231
Interferon Signaling (R-HSA-913531)	267	69	8.04	+	8.58	1.19e-44	7.8e-42
Negative regulators of DDX58/IFIH1 signaling (R-HSA-936440)	35	9	1.05	+	8.54	6.76e-07	6.1e-05
The NLRP3 inflammasome (R-HSA-844456)	16	4	0.48	+	8.3	0.00111	0.03
Chemokine receptors bind chemokines (R-HSA-380108)	57	14	1.72	+	8.15	1.02e-09	2.43e-07
Interleukin-20 family signaling (R-HSA-8854691)	25	6	0.75	+	7.97	7.92e-05	0.00352
TNFR1-induced proapoptotic signaling (R-HSA-5357786)	25	6	0.75	+	7.97	7.92e-05	0.00346
Interleukin-7 signaling (R-HSA-1266695)	25	6	0.75	+	7.97	7.92e-05	0.0034
RIP-mediated NFkB activation via ZBP1 (R-HSA-1810476)	17	4	0.51	+	7.81	0.00142	0.0358
Regulation of NF-kappa B signaling (R-HSA-9758274)	18	4	0.54	+	7.38	0.00178	0.0436
Interleukin-10 signaling (R-HSA-6783783)	45	10	1.36	+	7.38	7.06e-07	6.16e-05
Interleukin-6 family signaling (R-HSA-6783589)	24	5	0.72	+	6.92	0.000645	0.019
Interleukin-2 family signaling (R-HSA-451927)	44	9	1.33	+	6.79	5.33e-06	0.000367
SARS-CoV-1 activates/modulates innate immune responses (R-HSA-9692916)	41	8	1.24	+	6.48	2.57e-05	0.0014
NOD1/2 Signaling Pathway (R-HSA-168638)	36	7	1.08	+	6.45	8.49e-05	0.00359
RIPK1-mediated regulated necrosis (R-HSA-5213460)	31	6	0.93	+	6.42	0.000282	0.01
Regulation of necroptotic cell death (R-HSA-5675482)	31	6	0.93	+	6.42	0.000282	0.00986
Regulated Necrosis (R-HSA-5218859)	58	11	1.75	+	6.3	1.07e-06	9.02e-05
ER-Phagosome pathway (R-HSA-1236974)	90	17	2.71	+	6.27	1.35e-09	2.95e-07
Pyroptosis (R-HSA-5620971)	27	5	0.81	+	6.15	0.00114	0.0304
TNFR1-induced NF-kappa-B signaling pathway (R-HSA-5357956)	33	6	0.99	+	6.04	0.000404	0.0129
Evasion by RSV of host interferon responses (R-HSA-9833109)	33	6	0.99	+	6.04	0.000404	0.0127
Ovarian tumor domain proteases (R-HSA-5689896)	39	7	1.17	+	5.96	0.000145	0.00566
Signaling by ALK (R-HSA-201556)	28	5	0.84	+	5.93	0.00135	0.0347
Nucleotide-binding domain, leucine rich repeat containing receptor (NLR) signaling pathways (R-HSA-168643)	56	10	1.69	+	5.93	5.85e-06	0.000393
DDX58/IFIH1-mediated induction of interferon-alpha/beta (R-HSA-168928)	81	14	2.44	+	5.74	1.24e-07	1.36e-05
TRAF6 mediated IRF7 activation (R-HSA-933541)	29	5	0.87	+	5.72	0.00159	0.0393
Antigen processing-Cross presentation (R-HSA-1236975)	106	18	3.19	+	5.64	2.68e-09	4.67e-07
ISG15 antiviral mechanism (R-HSA-1169408)	71	12	2.14	+	5.61	1.27e-06	0.000104
Interleukin-12 family signaling (R-HSA-447115)	56	9	1.69	+	5.33	4.13e-05	0.00212
TAK1-dependent IKK and NF-kappa-B activation (R-HSA-445989)	44	7	1.33	+	5.28	0.000317	0.0108
Cytokine Signaling in Immune system (R-HSA-1280215)	768	122	23.14	+	5.27	4.84e-54	1.27e-50
SARS-CoV-2 activates/modulates innate and adaptive immune responses (R-HSA-9705671)	121	19	3.65	+	5.21	3.78e-09	6.19e-07
Interleukin-4 and Interleukin-13 signaling (R-HSA-6785807)	111	17	3.34	+	5.08	3.66e-08	4.8e-06
Regulation of TNFR1 signaling (R-HSA-5357905)	46	7	1.39	+	5.05	0.00042	0.0131
RSV-host interactions (R-HSA-9833110)	96	13	2.89	+	4.49	6.05e-06	0.000396
Interleukin-1 signaling (R-HSA-9020702)	112	15	3.37	+	4.45	1.36e-06	0.000108
Interleukin-1 family signaling (R-HSA-446652)	150	20	4.52	+	4.43	2.63e-08	3.62e-06
Antiviral mechanism by IFN-stimulated genes (R-HSA-1169410)	147	19	4.43	+	4.29	9.7e-08	1.15e-05
TNF signaling (R-HSA-75893)	55	7	1.66	+	4.22	0.00126	0.033
Cytosolic sensors of pathogen-associated DNA (R-HSA-1834949)	63	8	1.9	+	4.22	0.000584	0.0174
Diseases of programmed cell death (R-HSA-9645723)	71	9	2.14	+	4.21	0.000272	0.00975
TNFR2 non-canonical NF-kB pathway (R-HSA-5668541)	98	12	2.95	+	4.06	3.85e-05	0.00201
Signaling by Interleukins (R-HSA-449147)	459	56	13.83	+	4.05	4.01e-19	1.75e-16
Toll-like Receptor Cascades (R-HSA-168898)	165	20	4.97	+	4.02	1.32e-07	1.38e-05
DNA Damage/Telomere Stress Induced Senescence (R-HSA-2559586)	60	7	1.81	+	3.87	0.00211	0.0493
Toll Like Receptor 3 (TLR3) Cascade (R-HSA-168164)	103	12	3.1	+	3.87	6.32e-05	0.00285
Respiratory Syncytial Virus Infection Pathway (R-HSA-9820952)	118	13	3.55	+	3.66	5.7e-05	0.00267
Programmed Cell Death (R-HSA-5357801)	205	22	6.18	+	3.56	2.75e-07	2.57e-05
PKR-mediated signaling (R-HSA-9833482)	75	8	2.26	+	3.54	0.00186	0.045
Metabolism of water-soluble vitamins and cofactors (R-HSA-196849)	124	13	3.74	+	3.48	9.54e-05	0.00391
TRIF(TICAM1)-mediated TLR4 signaling (R-HSA-937061)	107	11	3.22	+	3.41	0.000384	0.0127
MyD88-independent TLR4 cascade (R-HSA-166166)	107	11	3.22	+	3.41	0.000384	0.0126
Peptide ligand-binding receptors (R-HSA-375276)	196	20	5.9	+	3.39	2.1e-06	0.000162
MyD88:MAL(TIRAP) cascade initiated on plasma membrane (R-HSA-166058)	112	11	3.37	+	3.26	0.000569	0.0173
Toll Like Receptor TLR6:TLR2 Cascade (R-HSA-168188)	112	11	3.37	+	3.26	0.000569	0.0171
MyD88 dependent cascade initiated on endosome (R-HSA-975155)	102	10	3.07	+	3.25	0.00101	0.028
Toll Like Receptor 4 (TLR4) Cascade (R-HSA-166016)	143	14	4.31	+	3.25	0.00011	0.00435
Toll Like Receptor 7/8 (TLR7/8) Cascade (R-HSA-168181)	103	10	3.1	+	3.22	0.00109	0.0298
SARS-CoV-2-host interactions (R-HSA-9705683)	198	19	5.97	+	3.19	9.23e-06	0.000562
Toll Like Receptor 2 (TLR2) Cascade (R-HSA-181438)	115	11	3.46	+	3.18	0.000711	0.0207
Toll Like Receptor TLR1:TLR2 Cascade (R-HSA-168179)	115	11	3.46	+	3.18	0.000711	0.0205
Toll Like Receptor 9 (TLR9) Cascade (R-HSA-168138)	106	10	3.19	+	3.13	0.00136	0.0347
Post-translational protein phosphorylation (R-HSA-8957275)	107	10	3.22	+	3.1	0.00146	0.0365
Immune System (R-HSA-168256)	2094	191	63.08	+	3.03	2.62e-47	2.28e-44
Transcriptional regulation by RUNX1 (R-HSA-8878171)	202	18	6.09	+	2.96	4.26e-05	0.00215
Class I MHC mediated antigen processing & presentation (R-HSA-983169)	382	34	11.51	+	2.95	1.99e-08	2.89e-06
Regulation of Insulin-like Growth Factor (IGF) transport and uptake by Insulin-like Growth Factor Binding Proteins (IGFBPs) (R-HSA-381426)	124	11	3.74	+	2.94	0.00133	0.0344
Apoptosis (R-HSA-109581)	173	15	5.21	+	2.88	0.000245	0.00892
SARS-CoV-2 Infection (R-HSA-9694516)	293	25	8.83	+	2.83	3.22e-06	0.000234
SARS-CoV-1 Infection (R-HSA-9678108)	141	12	4.25	+	2.82	0.00117	0.031
Metabolism of vitamins and cofactors (R-HSA-196854)	189	16	5.69	+	2.81	0.000203	0.00781
Signaling by NOTCH (R-HSA-157118)	200	16	6.03	+	2.66	0.000384	0.0124
Innate Immune System (R-HSA-168249)	1114	80	33.56	+	2.38	4.13e-13	1.55e-10
SARS-CoV Infections (R-HSA-9679506)	467	33	14.07	+	2.35	6.4e-06	0.000399
Class A/1 (Rhodopsin-like receptors) (R-HSA-373076)	331	23	9.97	+	2.31	0.000228	0.0084
Adaptive Immune System (R-HSA-1280218)	830	57	25	+	2.28	8.4e-09	1.29e-06
Infectious disease (R-HSA-5663205)	1037	63	31.24	+	2.02	1.14e-07	1.29e-05
Viral Infection Pathways (R-HSA-9824446)	847	51	25.52	+	2	2.7e-06	0.000202
Neutrophil degranulation (R-HSA-6798695)	478	28	14.4	+	1.94	0.00094	0.0262
Disease (R-HSA-1643685)	1823	94	54.92	+	1.71	2.65e-07	2.57e-05
Unclassified (UNCLASSIFIED)	9532	211	287.16	-	0.73	3.31e-10	8.66e-08
Sensory Perception (R-HSA-9709957)	634	7	19.1	-	0.37	0.00201	0.0473
Processing of Capped Intron-Containing Pre-mRNA (R-HSA-72203)	278	0	8.38	-	< 0.01	0.000305	0.0105
Olfactory Signaling Pathway (R-HSA-381753)	420	0	12.65	-	< 0.01	3.99e-06	0.000282
Expression and translocation of olfactory receptors (R-HSA-9752946)	413	0	12.44	-	< 0.01	6.19e-06	0.000395
HTNV vs Mock - Downregulated pathways
Reactome pathways	Homo sapiens - REFLIST (20580)	Client Text Box Input (314)	Client Text Box Input (expected)	Client Text Box Input (over/under)	Client Text Box Input (fold Enrichment)	Client Text Box Input (raw P-value)	Client Text Box Input (FDR)
Extracellular matrix organization (R-HSA-1474244)	298	23	4.55	+	5.06	2.22e-10	5.83e-07
HTNV vs Mock - Upregulated pathways
Reactome pathways	Homo sapiens - REFLIST (20580)	Client Text Box Input (863)	Client Text Box Input (expected)	Client Text Box Input (over/under)	Client Text Box Input (fold Enrichment)	Client Text Box Input (raw P-value)	Client Text Box Input (FDR)
TICAM1 deficiency - HSE (R-HSA-5602566)	2	2	0.08	+	23.85	0.00176	0.0301
UNC93B1 deficiency - HSE (R-HSA-5602415)	2	2	0.08	+	23.85	0.00176	0.0299
Interleukin-1 processing (R-HSA-448706)	9	7	0.38	+	18.55	7.45e-09	1.03e-06
DEx/H-box helicases activate type I IFN and inflammatory cytokines production (R-HSA-3134963)	7	5	0.29	+	17.03	2.51e-06	0.00011
OAS antiviral response (R-HSA-8983711)	9	6	0.38	+	15.9	4.03e-07	2.64e-05
Endosomal/Vacuolar pathway (R-HSA-1236977)	12	8	0.5	+	15.9	3.95e-09	6.46e-07
CLEC7A/inflammasome pathway (R-HSA-5660668)	6	4	0.25	+	15.9	4.3e-05	0.00137
NFE2L2 regulating inflammation associated genes (R-HSA-9818026)	5	3	0.21	+	14.31	0.00069	0.0153
Regulation of HMOX1 expression and activity (R-HSA-9707587)	5	3	0.21	+	14.31	0.00069	0.0152
Interferon alpha/beta signaling (R-HSA-909733)	76	45	3.19	+	14.12	1.89e-42	2.48e-39
IkBA variant leads to EDA-ID (R-HSA-5603029)	7	4	0.29	+	13.63	9.71e-05	0.00276
Response of EIF2AK1 (HRI) to heme deficiency (R-HSA-9648895)	15	8	0.63	+	12.72	4.58e-08	5e-06
TLR3-mediated TICAM1-dependent programmed cell death (R-HSA-9013957)	6	3	0.25	+	11.92	0.00134	0.0248
Regulation of NFE2L2 gene expression (R-HSA-9818749)	8	4	0.34	+	11.92	0.000188	0.00487
RIP-mediated NFkB activation via ZBP1 (R-HSA-1810476)	17	8	0.71	+	11.22	1.61e-07	1.36e-05
p75NTR signals via NF-kB (R-HSA-193639)	16	7	0.67	+	10.43	1.83e-06	8.54e-05
Defective RIPK1-mediated regulated necrosis (R-HSA-9693928)	7	3	0.29	+	10.22	0.00227	0.0376
Signaling by MAPK mutants (R-HSA-9652817)	7	3	0.29	+	10.22	0.00227	0.0373
SUMOylation of immune response proteins (R-HSA-4755510)	12	5	0.5	+	9.94	7.93e-05	0.00236
TRAF3-dependent IRF activation pathway (R-HSA-918233)	15	6	0.63	+	9.54	1.93e-05	0.000703
Cell recruitment (pro-inflammatory response) (R-HSA-9664424)	26	10	1.09	+	9.17	4.6e-08	4.82e-06
NF-kB activation through FADD/RIP-1 pathway mediated by caspase-8 and -10 (R-HSA-933543)	13	5	0.55	+	9.17	0.000124	0.00343
Purinergic signaling in leishmaniasis infection (R-HSA-9660826)	26	10	1.09	+	9.17	4.6e-08	4.63e-06
NF-kB is activated and signals survival (R-HSA-209560)	13	5	0.55	+	9.17	0.000124	0.0034
ZBP1(DAI) mediated induction of type I IFNs (R-HSA-1606322)	21	8	0.88	+	9.08	1.16e-06	6.06e-05
Interleukin-10 signaling (R-HSA-6783783)	45	17	1.89	+	9.01	1.2e-12	4.49e-10
TNF receptor superfamily (TNFSF) members mediating non-canonical NF-kB pathway (R-HSA-5676594)	16	6	0.67	+	8.94	2.98e-05	0.001
Interferon gamma signaling (R-HSA-877300)	96	36	4.03	+	8.94	3.7e-25	1.94e-22
Antigen Presentation: Folding, assembly and peptide loading of class I MHC (R-HSA-983170)	30	11	1.26	+	8.74	1.74e-08	2.07e-06
Interleukin-6 signaling (R-HSA-1059683)	11	4	0.46	+	8.67	0.0008	0.0168
Maturation of nucleoprotein (R-HSA-9683610)	11	4	0.46	+	8.67	0.0008	0.0166
TNFR1-induced proapoptotic signaling (R-HSA-5357786)	25	9	1.05	+	8.58	4.29e-07	2.74e-05
TICAM1-dependent activation of IRF3/IRF7 (R-HSA-9013973)	12	4	0.5	+	7.95	0.00116	0.0225
Vitamin D (calciferol) metabolism (R-HSA-196791)	12	4	0.5	+	7.95	0.00116	0.0223
Interleukin-35 Signalling (R-HSA-8984722)	12	4	0.5	+	7.95	0.00116	0.0222
Butyrophilin (BTN) family interactions (R-HSA-8851680)	12	4	0.5	+	7.95	0.00116	0.022
RAF-independent MAPK1/3 activation (R-HSA-112409)	22	7	0.92	+	7.59	2.18e-05	0.000773
Negative regulators of DDX58/IFIH1 signaling (R-HSA-936440)	35	11	1.47	+	7.49	1.1e-07	1.02e-05
The NLRP3 inflammasome (R-HSA-844456)	16	5	0.67	+	7.45	0.00038	0.00922
Trafficking and processing of endosomal TLR (R-HSA-1679131)	13	4	0.55	+	7.34	0.00162	0.0283
p75NTR recruits signalling complexes (R-HSA-209543)	13	4	0.55	+	7.34	0.00162	0.0281
Chemokine receptors bind chemokines (R-HSA-380108)	57	17	2.39	+	7.11	9.45e-11	2.47e-08
Diseases of Immune System (R-HSA-5260271)	31	9	1.3	+	6.92	3.37e-06	0.000145
Diseases associated with the TLR signaling cascade (R-HSA-5602358)	31	9	1.3	+	6.92	3.37e-06	0.000142
NGF-stimulated transcription (R-HSA-9031628)	39	11	1.64	+	6.73	3.77e-07	2.67e-05
TRAF6 mediated NF-kB activation (R-HSA-933542)	25	7	1.05	+	6.68	5.51e-05	0.00166
TAK1-dependent IKK and NF-kappa-B activation (R-HSA-445989)	44	12	1.85	+	6.5	1.67e-07	1.37e-05
SARS-CoV-1 activates/modulates innate immune responses (R-HSA-9692916)	41	11	1.72	+	6.4	6.59e-07	3.83e-05
Caspase activation via Death Receptors in the presence of ligand (R-HSA-140534)	15	4	0.63	+	6.36	0.00289	0.0448
Maturation of nucleoprotein (R-HSA-9694631)	15	4	0.63	+	6.36	0.00289	0.0446
Nicotinamide salvaging (R-HSA-197264)	19	5	0.8	+	6.28	0.000912	0.0188
Interferon Signaling (R-HSA-913531)	267	70	11.2	+	6.25	3.15e-36	2.06e-33
ATF4 activates genes in response to endoplasmic reticulum stress (R-HSA-380994)	27	7	1.13	+	6.18	9.46e-05	0.00272
TNFs bind their physiological receptors (R-HSA-5669034)	28	7	1.17	+	5.96	0.000122	0.00339
Cytosolic tRNA aminoacylation (R-HSA-379716)	24	6	1.01	+	5.96	0.000376	0.0092
NOD1/2 Signaling Pathway (R-HSA-168638)	36	9	1.51	+	5.96	1.3e-05	0.000495
DDX58/IFIH1-mediated induction of interferon-alpha/beta (R-HSA-168928)	81	20	3.4	+	5.89	9.48e-11	2.26e-08
TNFR1-induced NF-kappa-B signaling pathway (R-HSA-5357956)	33	8	1.38	+	5.78	5.05e-05	0.00156
Interleukin-20 family signaling (R-HSA-8854691)	25	6	1.05	+	5.72	0.000477	0.0111
Inflammasomes (R-HSA-622312)	21	5	0.88	+	5.68	0.00149	0.0271
Nucleotide-binding domain, leucine rich repeat containing receptor (NLR) signaling pathways (R-HSA-168643)	56	13	2.35	+	5.54	4.02e-07	2.77e-05
Pyroptosis (R-HSA-5620971)	27	6	1.13	+	5.3	0.000742	0.0158
PERK regulates gene expression (R-HSA-381042)	32	7	1.34	+	5.22	0.000299	0.00738
Regulation of TNFR1 signaling (R-HSA-5357905)	46	10	1.93	+	5.18	1.65e-05	0.000616
Regulation of IFNA/IFNB signaling (R-HSA-912694)	23	5	0.96	+	5.18	0.0023	0.0376
Growth hormone receptor signaling (R-HSA-982772)	23	5	0.96	+	5.18	0.0023	0.0373
Interleukin-4 and Interleukin-13 signaling (R-HSA-6785807)	111	24	4.65	+	5.16	2.68e-11	7.8e-09
Other interleukin signaling (R-HSA-449836)	24	5	1.01	+	4.97	0.0028	0.0442
Replacement of protamines by nucleosomes in the male pronucleus (R-HSA-9821993)	24	5	1.01	+	4.97	0.0028	0.0439
Interleukin-6 family signaling (R-HSA-6783589)	24	5	1.01	+	4.97	0.0028	0.0437
Regulated Necrosis (R-HSA-5218859)	58	12	2.43	+	4.93	4.12e-06	0.000171
TRAF6 mediated IRF7 activation (R-HSA-933541)	29	6	1.22	+	4.93	0.00111	0.0222
Cytosolic sensors of pathogen-associated DNA (R-HSA-1834949)	63	13	2.64	+	4.92	1.7e-06	8.23e-05
Ovarian tumor domain proteases (R-HSA-5689896)	39	8	1.64	+	4.89	0.000179	0.00478
Toll Like Receptor 3 (TLR3) Cascade (R-HSA-168164)	103	21	4.32	+	4.86	1.46e-09	2.55e-07
Regulation of Homotypic Cell-Cell Adhesion (R-HSA-9759476)	30	6	1.26	+	4.77	0.00134	0.0247
Regulation of Expression and Function of Type II Classical Cadherins (R-HSA-9764260)	30	6	1.26	+	4.77	0.00134	0.0245
Interleukin-1 signaling (R-HSA-9020702)	112	22	4.7	+	4.68	1.26e-09	2.35e-07
SIRT1 negatively regulates rRNA expression (R-HSA-427359)	36	7	1.51	+	4.64	0.00064	0.0143
Cytokine Signaling in Immune system (R-HSA-1280215)	768	149	32.21	+	4.63	1.3e-58	3.41e-55
RIPK1-mediated regulated necrosis (R-HSA-5213460)	31	6	1.3	+	4.62	0.0016	0.0285
Nicotinate metabolism (R-HSA-196807)	31	6	1.3	+	4.62	0.0016	0.0283
Regulation of necroptotic cell death (R-HSA-5675482)	31	6	1.3	+	4.62	0.0016	0.0281
ER-Phagosome pathway (R-HSA-1236974)	90	17	3.77	+	4.5	1.72e-07	1.37e-05
TRIF(TICAM1)-mediated TLR4 signaling (R-HSA-937061)	107	20	4.49	+	4.46	1.72e-08	2.26e-06
MyD88-independent TLR4 cascade (R-HSA-166166)	107	20	4.49	+	4.46	1.72e-08	2.15e-06
Interleukin-1 family signaling (R-HSA-446652)	150	28	6.29	+	4.45	2.55e-11	8.35e-09
TNFR2 non-canonical NF-kB pathway (R-HSA-5668541)	98	18	4.11	+	4.38	1.17e-07	1.06e-05
Interleukin-2 family signaling (R-HSA-451927)	44	8	1.85	+	4.34	0.000428	0.0102
Evasion by RSV of host interferon responses (R-HSA-9833109)	33	6	1.38	+	4.34	0.00224	0.0376
TNF signaling (R-HSA-75893)	55	10	2.31	+	4.34	8.4e-05	0.00247
Nuclear Events (kinase and transcription factor activation) (R-HSA-198725)	61	11	2.56	+	4.3	4.05e-05	0.00131
Antigen processing-Cross presentation (R-HSA-1236975)	106	19	4.44	+	4.27	7.9e-08	7.66e-06
MyD88 dependent cascade initiated on endosome (R-HSA-975155)	102	18	4.28	+	4.21	2.21e-07	1.7e-05
Toll Like Receptor 7/8 (TLR7/8) Cascade (R-HSA-168181)	103	18	4.32	+	4.17	2.57e-07	1.93e-05
Toll Like Receptor 9 (TLR9) Cascade (R-HSA-168138)	106	18	4.44	+	4.05	4.02e-07	2.7e-05
Toll-like Receptor Cascades (R-HSA-168898)	165	28	6.92	+	4.05	2.62e-10	5.71e-08
ISG15 antiviral mechanism (R-HSA-1169408)	71	12	2.98	+	4.03	3.59e-05	0.00119
TRAF6 mediated induction of NFkB and MAP kinases upon TLR7/8 or 9 activation (R-HSA-975138)	101	17	4.24	+	4.01	9.56e-07	5.11e-05
MyD88 cascade initiated on plasma membrane (R-HSA-975871)	96	16	4.03	+	3.97	2.27e-06	0.000104
Toll Like Receptor 5 (TLR5) Cascade (R-HSA-168176)	96	16	4.03	+	3.97	2.27e-06	0.000103
Toll Like Receptor 10 (TLR10) Cascade (R-HSA-168142)	96	16	4.03	+	3.97	2.27e-06	0.000101
Signaling by Interleukins (R-HSA-449147)	459	76	19.25	+	3.95	3.86e-25	1.68e-22
SARS-CoV-2 activates/modulates innate and adaptive immune responses (R-HSA-9705671)	121	20	5.07	+	3.94	1.46e-07	1.28e-05
Circadian Clock (R-HSA-400253)	67	11	2.81	+	3.92	9.91e-05	0.00279
Senescence-Associated Secretory Phenotype (SASP) (R-HSA-2559582)	80	13	3.35	+	3.88	2.64e-05	0.000924
Toll Like Receptor 4 (TLR4) Cascade (R-HSA-166016)	143	23	6	+	3.84	2.93e-08	3.33e-06
MyD88:MAL(TIRAP) cascade initiated on plasma membrane (R-HSA-166058)	112	18	4.7	+	3.83	9.33e-07	5.2e-05
Toll Like Receptor TLR6:TLR2 Cascade (R-HSA-168188)	112	18	4.7	+	3.83	9.33e-07	5.09e-05
Interleukin-12 family signaling (R-HSA-447115)	56	9	2.35	+	3.83	0.000495	0.0114
Toll Like Receptor 2 (TLR2) Cascade (R-HSA-181438)	115	18	4.82	+	3.73	1.39e-06	7.13e-05
Toll Like Receptor TLR1:TLR2 Cascade (R-HSA-168179)	115	18	4.82	+	3.73	1.39e-06	6.99e-05
Dectin-1 mediated noncanonical NF-kB signaling (R-HSA-5607761)	59	9	2.47	+	3.64	0.000735	0.0158
RSV-host interactions (R-HSA-9833110)	96	14	4.03	+	3.48	4.58e-05	0.00144
Antiviral mechanism by IFN-stimulated genes (R-HSA-1169410)	147	21	6.16	+	3.41	8.93e-07	5.08e-05
Diseases of programmed cell death (R-HSA-9645723)	71	10	2.98	+	3.36	0.000725	0.0157
NIK-->noncanonical NF-kB signaling (R-HSA-5676590)	58	8	2.43	+	3.29	0.00277	0.0439
Death Receptor Signaling (R-HSA-73887)	153	21	6.42	+	3.27	1.73e-06	8.26e-05
Activation of NF-kappaB in B cells (R-HSA-1169091)	66	9	2.77	+	3.25	0.00167	0.0287
CLEC7A (Dectin-1) signaling (R-HSA-5607764)	96	13	4.03	+	3.23	0.000183	0.00479
PKR-mediated signaling (R-HSA-9833482)	75	10	3.15	+	3.18	0.00112	0.0222
Nuclear events mediated by NFE2L2 (R-HSA-9759194)	93	12	3.9	+	3.08	0.000503	0.0114
Signaling by ALK fusions and activated point mutants (R-HSA-9725370)	89	11	3.73	+	2.95	0.00122	0.023
Signaling by ALK in cancer (R-HSA-9700206)	89	11	3.73	+	2.95	0.00122	0.0229
KEAP1-NFE2L2 pathway (R-HSA-9755511)	122	15	5.12	+	2.93	0.000181	0.0048
Cellular Senescence (R-HSA-2559583)	163	20	6.84	+	2.93	1.69e-05	0.000622
Transcriptional regulation of white adipocyte differentiation (R-HSA-381340)	83	10	3.48	+	2.87	0.00243	0.0394
Respiratory Syncytial Virus Infection Pathway (R-HSA-9820952)	118	14	4.95	+	2.83	0.000427	0.0103
Peptide ligand-binding receptors (R-HSA-375276)	196	23	8.22	+	2.8	8.53e-06	0.000344
Programmed Cell Death (R-HSA-5357801)	205	24	8.6	+	2.79	5.7e-06	0.000233
SARS-CoV-1-host interactions (R-HSA-9692914)	96	11	4.03	+	2.73	0.00226	0.0378
SARS-CoV-1 Infection (R-HSA-9678108)	141	16	5.91	+	2.71	0.000286	0.0072
Class I MHC mediated antigen processing & presentation (R-HSA-983169)	382	43	16.02	+	2.68	4.23e-09	6.52e-07
Signaling by NOTCH (R-HSA-157118)	200	22	8.39	+	2.62	3.66e-05	0.0012
Signaling by NTRK1 (TRKA) (R-HSA-187037)	112	12	4.7	+	2.56	0.00259	0.0416
SARS-CoV-2-host interactions (R-HSA-9705683)	198	21	8.3	+	2.53	9.26e-05	0.0027
Immune System (R-HSA-168256)	2094	219	87.81	+	2.49	3.89e-39	3.39e-36
Apoptosis (R-HSA-109581)	173	17	7.25	+	2.34	0.00158	0.0284
Cellular response to chemical stress (R-HSA-9711123)	208	20	8.72	+	2.29	0.000624	0.0141
SARS-CoV-2 Infection (R-HSA-9694516)	293	28	12.29	+	2.28	4.91e-05	0.00153
Transcriptional regulation by RUNX1 (R-HSA-8878171)	202	19	8.47	+	2.24	0.00105	0.0213
Ub-specific processing proteases (R-HSA-5689880)	204	19	8.55	+	2.22	0.00115	0.0224
Deubiquitination (R-HSA-5688426)	282	26	11.83	+	2.2	0.000222	0.00565
Antigen processing: Ubiquitination & Proteasome degradation (R-HSA-983168)	308	28	12.92	+	2.17	0.000134	0.00362
SARS-CoV Infections (R-HSA-9679506)	467	41	19.58	+	2.09	1e-05	0.000393
Adaptive Immune System (R-HSA-1280218)	830	72	34.81	+	2.07	4.86e-09	7.08e-07
MAPK1/MAPK3 signaling (R-HSA-5684996)	269	23	11.28	+	2.04	0.00113	0.0223
Class A/1 (Rhodopsin-like receptors) (R-HSA-373076)	331	28	13.88	+	2.02	0.000438	0.0103
MAPK family signaling cascades (R-HSA-5683057)	308	26	12.92	+	2.01	0.000778	0.0164
RAF/MAP kinase cascade (R-HSA-5673001)	264	22	11.07	+	1.99	0.00271	0.0433
Diseases of signal transduction by growth factor receptors and second messengers (R-HSA-5663202)	444	34	18.62	+	1.83	0.000713	0.0156
Infectious disease (R-HSA-5663205)	1037	78	43.49	+	1.79	6.13e-07	3.74e-05
Cellular responses to stress (R-HSA-2262752)	766	57	32.12	+	1.77	2.93e-05	0.00101
Viral Infection Pathways (R-HSA-9824446)	847	62	35.52	+	1.75	2.18e-05	0.000782
Cellular responses to stimuli (R-HSA-8953897)	780	57	32.71	+	1.74	5.14e-05	0.00157
Innate Immune System (R-HSA-168249)	1114	78	46.71	+	1.67	9.92e-06	0.000394
Disease (R-HSA-1643685)	1823	118	76.45	+	1.54	1.63e-06	8.04e-05
Generic Transcription Pathway (R-HSA-212436)	1209	76	50.7	+	1.5	0.000475	0.0111
Signal Transduction (R-HSA-162582)	2529	157	106.05	+	1.48	3.22e-07	2.35e-05
RNA Polymerase II Transcription (R-HSA-73857)	1331	80	55.81	+	1.43	0.0011	0.0222
Unclassified (UNCLASSIFIED)	9532	312	399.71	-	0.78	7.48e-10	1.51e-07
Metabolism of RNA (R-HSA-8953854)	712	14	29.86	-	0.47	0.00156	0.0281
Sensory Perception (R-HSA-9709957)	634	8	26.59	-	0.3	2.96e-05	0.00101
Keratinization (R-HSA-6805567)	217	1	9.1	-	0.11	0.00177	0.0299
Expression and translocation of olfactory receptors (R-HSA-9752946)	413	1	17.32	-	0.06	6.53e-07	3.89e-05
Olfactory Signaling Pathway (R-HSA-381753)	420	1	17.61	-	0.06	4.38e-07	2.73e-05
Processing of Capped Intron-Containing Pre-mRNA (R-HSA-72203)	278	0	11.66	-	< 0.01	1.26e-05	0.000486
mRNA Splicing (R-HSA-72172)	212	0	8.89	-	< 0.01	0.000197	0.00505
mRNA Splicing - Major Pathway (R-HSA-72163)	204	0	8.55	-	< 0.01	0.000295	0.00735
The citric acid (TCA) cycle and respiratory electron transport (R-HSA-1428517)	177	0	7.42	-	< 0.01	0.000971	0.0199
