# Supplementary material for: Differential tropisms of old and new world hantaviruses influence virulence and developing host-directed antiviral candidates
Source: PLoS Pathog. 2025 Aug 26;21(8):e1013401. doi: 10.1371/journal.ppat.1013401 (PMC12380290; doi:10.1371/journal.ppat.1013401)
Supplement: S6 Table — List of significantly upregulated and downregulated Reactome pathways (Padj < 0.01) identified in Calu-3 lung epithelial control cells treated with antiviral drugs Silymarin [SILY] and 6-Azauridine [6AZA]) at 48 hpi (Related to S5D, S5E Fig). (XLSX) [file ppat.1013401.s011.xlsx]

## Sheet: S6 Table
S6 Table. List of significantly upregulated and downregulated Reactome pathways (Padj < 0.01) identified in Calu-3 lung epithelial control cells treated with antiviral drugs Silymarin [SILY] and 6-Azauridine [6AZA]) at 48 hpi (Related to Figure S5D and S5E).
CALU-3 Cells
SILY vs Mock - Downregulated pathways
Reactome pathways	Homo sapiens - REFLIST (20580)	Client Text Box Input (83)	Client Text Box Input (expected)	Client Text Box Input (over/under)	Client Text Box Input (fold Enrichment)	Client Text Box Input (raw P-value)	Client Text Box Input (FDR)
Fibronectin matrix formation (R-HSA-1566977)	6	2	0.02	+	82.65	0.000239	0.0284
Other semaphorin interactions (R-HSA-416700)	19	3	0.08	+	39.15	5.85e-05	0.00851
Syndecan interactions (R-HSA-3000170)	27	4	0.11	+	36.73	4.02e-06	0.00105
Molecules associated with elastic fibres (R-HSA-2129379)	37	5	0.15	+	33.51	3.72e-07	0.000162
Laminin interactions (R-HSA-3000157)	30	4	0.12	+	33.06	6.22e-06	0.00148
MET activates PTK2 signaling (R-HSA-8874081)	30	4	0.12	+	33.06	6.22e-06	0.00136
Elastic fibre formation (R-HSA-1566948)	44	5	0.18	+	28.18	9.07e-07	0.000297
TGF-beta receptor signaling activates SMADs (R-HSA-2173789)	46	5	0.19	+	26.95	1.14e-06	0.000331
Non-integrin membrane-ECM interactions (R-HSA-3000171)	59	6	0.24	+	25.22	1.36e-07	7.13e-05
MET promotes cell motility (R-HSA-8875878)	40	4	0.16	+	24.8	2.01e-05	0.00351
Integrin cell surface interactions (R-HSA-216083)	84	7	0.34	+	20.66	4.73e-08	4.13e-05
ECM proteoglycans (R-HSA-3000178)	76	6	0.31	+	19.58	6.25e-07	0.000234
Signaling by TGF-beta Receptor Complex (R-HSA-170834)	92	7	0.37	+	18.87	8.91e-08	5.84e-05
Signaling by TGFB family members (R-HSA-9006936)	122	8	0.49	+	16.26	3.29e-08	4.31e-05
Signaling by MET (R-HSA-6806834)	76	4	0.31	+	13.05	0.000253	0.0288
Degradation of the extracellular matrix (R-HSA-1474228)	140	6	0.56	+	10.63	2.19e-05	0.00358
Extracellular matrix organization (R-HSA-1474244)	298	12	1.2	+	9.98	2.64e-09	6.91e-06
Clathrin-mediated endocytosis (R-HSA-8856828)	144	5	0.58	+	8.61	0.000293	0.032
Cell-Cell communication (R-HSA-1500931)	150	5	0.6	+	8.27	0.000354	0.0371
RHO GTPase Effectors (R-HSA-195258)	287	7	1.16	+	6.05	0.00016	0.021
Nervous system development (R-HSA-9675108)	575	11	2.32	+	4.74	1.92e-05	0.0036
Axon guidance (R-HSA-422475)	550	10	2.22	+	4.51	7.24e-05	0.00998
Signaling by Receptor Tyrosine Kinases (R-HSA-9006934)	516	9	2.08	+	4.32	0.000231	0.0289
Developmental Biology (R-HSA-1266738)	1236	16	4.98	+	3.21	2.95e-05	0.00454
Signal Transduction (R-HSA-162582)	2529	25	10.2	+	2.45	1.28e-05	0.00258
SILY vs Mock - Upregulated pathways
Reactome pathways	Homo sapiens - REFLIST (20580)	Client Text Box Input (70)	Client Text Box Input (expected)	Client Text Box Input (over/under)	Client Text Box Input (fold Enrichment)	Client Text Box Input (raw P-value)	Client Text Box Input (FDR)
NFE2L2 regulates pentose phosphate pathway genes (R-HSA-9818028)	8	2	0.03	+	73.5	0.000315	0.0217
NR1H2 & NR1H3 regulate gene expression linked to lipogenesis (R-HSA-9029558)	8	2	0.03	+	73.5	0.000315	0.0212
NF-kB is activated and signals survival (R-HSA-209560)	13	2	0.04	+	45.23	0.000868	0.0437
p75NTR recruits signalling complexes (R-HSA-209543)	13	2	0.04	+	45.23	0.000868	0.0429
SARS-CoV-1 modulates host translation machinery (R-HSA-9735869)	37	3	0.13	+	23.84	0.00027	0.0196
Activation of gene expression by SREBF (SREBP) (R-HSA-2426168)	40	3	0.14	+	22.05	0.00034	0.0217
NR1H2 and NR1H3-mediated signaling (R-HSA-9024446)	45	3	0.15	+	19.6	0.000483	0.0294
Peptide chain elongation (R-HSA-156902)	90	6	0.31	+	19.6	6.19e-07	0.000405
Viral mRNA Translation (R-HSA-192823)	90	6	0.31	+	19.6	6.19e-07	0.000324
Eukaryotic Translation Termination (R-HSA-72764)	94	6	0.32	+	18.77	8.01e-07	0.000349
Selenocysteine synthesis (R-HSA-2408557)	94	6	0.32	+	18.77	8.01e-07	0.0003
Eukaryotic Translation Elongation (R-HSA-156842)	95	6	0.32	+	18.57	8.52e-07	0.000279
Nonsense Mediated Decay (NMD) independent of the Exon Junction Complex (EJC) (R-HSA-975956)	96	6	0.33	+	18.38	9.07e-07	0.000264
SARS-CoV-2 modulates host translation machinery (R-HSA-9754678)	50	3	0.17	+	17.64	0.000659	0.0375
Formation of a pool of free 40S subunits (R-HSA-72689)	102	6	0.35	+	17.29	1.3e-06	0.000339
Response of EIF2AK4 (GCN2) to amino acid deficiency (R-HSA-9633012)	102	6	0.35	+	17.29	1.3e-06	0.000309
Formation of the ternary complex, and subsequently, the 43S complex (R-HSA-72695)	52	3	0.18	+	16.96	0.000739	0.0395
Regulation of cholesterol biosynthesis by SREBP (SREBF) (R-HSA-1655829)	53	3	0.18	+	16.64	0.000782	0.0409
L13a-mediated translational silencing of Ceruloplasmin expression (R-HSA-156827)	112	6	0.38	+	15.75	2.24e-06	0.000489
GTP hydrolysis and joining of the 60S ribosomal subunit (R-HSA-72706)	113	6	0.38	+	15.61	2.36e-06	0.000476
SRP-dependent cotranslational protein targeting to membrane (R-HSA-1799339)	113	6	0.38	+	15.61	2.36e-06	0.000442
Complex I biogenesis (R-HSA-6799198)	57	3	0.19	+	15.47	0.000967	0.0469
Nonsense Mediated Decay (NMD) enhanced by the Exon Junction Complex (EJC) (R-HSA-975957)	116	6	0.39	+	15.21	2.75e-06	0.00048
Nonsense-Mediated Decay (NMD) (R-HSA-927802)	116	6	0.39	+	15.21	2.75e-06	0.00045
Selenoamino acid metabolism (R-HSA-2408522)	117	6	0.4	+	15.08	2.89e-06	0.000446
Ribosomal scanning and start codon recognition (R-HSA-72702)	59	3	0.2	+	14.95	0.00107	0.05
Translation initiation complex formation (R-HSA-72649)	59	3	0.2	+	14.95	0.00107	0.0491
Cap-dependent Translation Initiation (R-HSA-72737)	120	6	0.41	+	14.7	3.35e-06	0.000488
Eukaryotic Translation Initiation (R-HSA-72613)	120	6	0.41	+	14.7	3.35e-06	0.000462
Influenza Viral RNA Transcription and Replication (R-HSA-168273)	134	6	0.46	+	13.16	6.34e-06	0.000831
Nuclear events mediated by NFE2L2 (R-HSA-9759194)	93	4	0.32	+	12.65	0.000285	0.0202
Mitochondrial protein degradation (R-HSA-9837999)	97	4	0.33	+	12.12	0.000335	0.0219
Respiratory electron transport, ATP synthesis by chemiosmotic coupling, and heat production by uncoupling proteins. (R-HSA-163200)	127	5	0.43	+	11.57	7.26e-05	0.00594
Influenza Infection (R-HSA-168255)	154	6	0.52	+	11.45	1.41e-05	0.00167
Respiratory electron transport (R-HSA-611105)	103	4	0.35	+	11.42	0.000421	0.0263
Cellular response to starvation (R-HSA-9711097)	157	6	0.53	+	11.24	1.57e-05	0.00179
Regulation of expression of SLITs and ROBOs (R-HSA-9010553)	170	6	0.58	+	10.38	2.46e-05	0.00258
The citric acid (TCA) cycle and respiratory electron transport (R-HSA-1428517)	177	6	0.6	+	9.97	3.09e-05	0.003
Cellular response to chemical stress (R-HSA-9711123)	208	7	0.71	+	9.89	6.81e-06	0.000849
Major pathway of rRNA processing in the nucleolus and cytosol (R-HSA-6791226)	183	6	0.62	+	9.64	3.72e-05	0.00348
KEAP1-NFE2L2 pathway (R-HSA-9755511)	122	4	0.41	+	9.64	0.000797	0.0409
rRNA processing in the nucleus and cytosol (R-HSA-8868773)	193	6	0.66	+	9.14	5.01e-05	0.00438
Formation of the cornified envelope (R-HSA-6809371)	129	4	0.44	+	9.12	0.000981	0.0467
rRNA processing (R-HSA-72312)	203	6	0.69	+	8.69	6.63e-05	0.00561
Signaling by ROBO receptors (R-HSA-376176)	216	6	0.73	+	8.17	9.34e-05	0.00742
Translation (R-HSA-72766)	294	6	1	+	6	0.000492	0.0293
Cellular responses to stress (R-HSA-2262752)	766	15	2.61	+	5.76	3.41e-08	8.93e-05
Cellular responses to stimuli (R-HSA-8953897)	780	15	2.65	+	5.65	4.32e-08	5.66e-05
Axon guidance (R-HSA-422475)	550	8	1.87	+	4.28	0.000545	0.0317
Nervous system development (R-HSA-9675108)	575	8	1.96	+	4.09	0.000728	0.0397
Viral Infection Pathways (R-HSA-9824446)	847	11	2.88	+	3.82	0.000126	0.00973
Infectious disease (R-HSA-5663205)	1037	13	3.53	+	3.69	4.09e-05	0.00369
Metabolism (R-HSA-1430728)	2093	23	7.12	+	3.23	2.05e-07	0.000179
Developmental Biology (R-HSA-1266738)	1236	13	4.2	+	3.09	0.000239	0.0179
Disease (R-HSA-1643685)	1823	18	6.2	+	2.9	2.73e-05	0.00275
Signal Transduction (R-HSA-162582)	2529	19	8.6	+	2.21	0.000695	0.0387
Unclassified (UNCLASSIFIED)	9532	15	32.42	-	0.46	1.92e-05	0.0021
6AZA vs Mock - Downregulated pathways
Reactome pathways	Homo sapiens - REFLIST (20580)	Client Text Box Input (325)	Client Text Box Input (expected)	Client Text Box Input (over/under)	Client Text Box Input (fold Enrichment)	Client Text Box Input (raw P-value)	Client Text Box Input (FDR)
Manipulation of host energy metabolism (R-HSA-9636667)	2	2	0.03	+	63.32	0.000249	0.00339
Assembly and release of respiratory syncytial virus (RSV) virions (R-HSA-9820962)	2	2	0.03	+	63.32	0.000249	0.00337
Respiratory syncytial virus genome replication (R-HSA-9834752)	2	2	0.03	+	63.32	0.000249	0.00336
SARS-CoV-1 modulates host translation machinery (R-HSA-9735869)	37	25	0.58	+	42.79	5.62e-37	3.68e-35
Peptide chain elongation (R-HSA-156902)	90	59	1.42	+	41.51	1.77e-85	5.16e-83
Viral mRNA Translation (R-HSA-192823)	90	59	1.42	+	41.51	1.77e-85	4.64e-83
Eukaryotic Translation Elongation (R-HSA-156842)	95	61	1.5	+	40.66	1.52e-87	6.61e-85
Selenocysteine synthesis (R-HSA-2408557)	94	60	1.48	+	40.42	7.52e-86	2.46e-83
Formation of a pool of free 40S subunits (R-HSA-72689)	102	65	1.61	+	40.35	4.83e-93	3.16e-90
Eukaryotic Translation Termination (R-HSA-72764)	94	59	1.48	+	39.75	9.81e-84	1.83e-81
Nonsense Mediated Decay (NMD) independent of the Exon Junction Complex (EJC) (R-HSA-975956)	96	60	1.52	+	39.58	5.31e-85	1.26e-82
L13a-mediated translational silencing of Ceruloplasmin expression (R-HSA-156827)	112	67	1.77	+	37.88	3.75e-93	3.28e-90
Response of EIF2AK4 (GCN2) to amino acid deficiency (R-HSA-9633012)	102	61	1.61	+	37.87	1.14e-84	2.48e-82
Formation of the ternary complex, and subsequently, the 43S complex (R-HSA-72695)	52	31	0.82	+	37.75	4.74e-43	3.45e-41
GTP hydrolysis and joining of the 60S ribosomal subunit (R-HSA-72706)	113	67	1.78	+	37.55	9.1e-93	4.77e-90
Cap-dependent Translation Initiation (R-HSA-72737)	120	69	1.9	+	36.41	3.07e-94	8.04e-91
Eukaryotic Translation Initiation (R-HSA-72613)	120	69	1.9	+	36.41	3.07e-94	4.02e-91
SRP-dependent cotranslational protein targeting to membrane (R-HSA-1799339)	113	64	1.78	+	35.86	1.11e-86	4.16e-84
Activation of the mRNA upon binding of the cap-binding complex and eIFs, and subsequent binding to 43S (R-HSA-72662)	60	33	0.95	+	34.83	4.08e-44	3.05e-42
Translation initiation complex formation (R-HSA-72649)	59	32	0.93	+	34.34	1.57e-42	1.11e-40
SARS-CoV-2 modulates host translation machinery (R-HSA-9754678)	50	27	0.79	+	34.19	5.97e-36	3.81e-34
Nonsense Mediated Decay (NMD) enhanced by the Exon Junction Complex (EJC) (R-HSA-975957)	116	61	1.83	+	33.3	8.85e-80	1.55e-77
Nonsense-Mediated Decay (NMD) (R-HSA-927802)	116	61	1.83	+	33.3	8.85e-80	1.45e-77
Ribosomal scanning and start codon recognition (R-HSA-72702)	59	31	0.93	+	33.27	1.24e-40	8.53e-39
Selenoamino acid metabolism (R-HSA-2408522)	117	61	1.85	+	33.01	1.83e-79	2.81e-77
Folding of actin by CCT/TriC (R-HSA-390450)	10	5	0.16	+	31.66	2.25e-07	7.96e-06
Drug-mediated inhibition of ERBB2 signaling (R-HSA-9652282)	4	2	0.06	+	31.66	0.00146	0.0154
Resistance of ERBB2 KD mutants to lapatinib (R-HSA-9665251)	4	2	0.06	+	31.66	0.00146	0.0154
Resistance of ERBB2 KD mutants to AEE788 (R-HSA-9665250)	4	2	0.06	+	31.66	0.00146	0.0153
Resistance of ERBB2 KD mutants to afatinib (R-HSA-9665249)	4	2	0.06	+	31.66	0.00146	0.0152
Resistance of ERBB2 KD mutants to osimertinib (R-HSA-9665247)	4	2	0.06	+	31.66	0.00146	0.0152
Resistance of ERBB2 KD mutants to neratinib (R-HSA-9665246)	4	2	0.06	+	31.66	0.00146	0.0151
Resistance of ERBB2 KD mutants to tesevatinib (R-HSA-9665245)	4	2	0.06	+	31.66	0.00146	0.0151
Resistance of ERBB2 KD mutants to sapitinib (R-HSA-9665244)	4	2	0.06	+	31.66	0.00146	0.015
Resistance of ERBB2 KD mutants to trastuzumab (R-HSA-9665233)	4	2	0.06	+	31.66	0.00146	0.0149
Drug resistance in ERBB2 KD mutants (R-HSA-9665230)	4	2	0.06	+	31.66	0.00146	0.0149
Drug resistance in ERBB2 TMD/JMD mutants (R-HSA-9665737)	4	2	0.06	+	31.66	0.00146	0.0148
Maturation of protein E (R-HSA-9683683)	4	2	0.06	+	31.66	0.00146	0.0148
Maturation of protein E (R-HSA-9694493)	4	2	0.06	+	31.66	0.00146	0.0147
Influenza Viral RNA Transcription and Replication (R-HSA-168273)	134	60	2.12	+	28.35	7.37e-73	1.02e-70
HSF1 activation (R-HSA-3371511)	12	5	0.19	+	26.38	6.89e-07	2.25e-05
Influenza Infection (R-HSA-168255)	154	62	2.43	+	25.49	1.07e-71	1.4e-69
TFAP2A acts as a transcriptional repressor during retinoic acid induced cell differentiation (R-HSA-8869496)	5	2	0.08	+	25.33	0.00241	0.0224
Cellular response to starvation (R-HSA-9711097)	157	62	2.48	+	25.01	4.7e-71	5.6e-69
Regulation of expression of SLITs and ROBOs (R-HSA-9010553)	170	66	2.68	+	24.58	4.04e-75	5.88e-73
Major pathway of rRNA processing in the nucleolus and cytosol (R-HSA-6791226)	183	64	2.89	+	22.15	2.72e-69	3.09e-67
rRNA processing in the nucleus and cytosol (R-HSA-8868773)	193	65	3.05	+	21.33	3.9e-69	4.26e-67
Uptake and function of diphtheria toxin (R-HSA-5336415)	6	2	0.09	+	21.11	0.00358	0.032
SARS-CoV-1-host interactions (R-HSA-9692914)	96	32	1.52	+	21.11	5.76e-34	3.59e-32
rRNA processing (R-HSA-72312)	203	65	3.21	+	20.28	1.82e-67	1.91e-65
Signaling by ROBO receptors (R-HSA-376176)	216	69	3.41	+	20.23	1.25e-71	1.56e-69
Translation (R-HSA-72766)	294	85	4.64	+	18.31	1.34e-84	2.69e-82
FLT3 signaling by CBL mutants (R-HSA-9706377)	7	2	0.11	+	18.09	0.00495	0.0419
Modulation by Mtb of host immune system (R-HSA-9637628)	7	2	0.11	+	18.09	0.00495	0.0417
Aryl hydrocarbon receptor signalling (R-HSA-8937144)	7	2	0.11	+	18.09	0.00495	0.0416
Formation of ATP by chemiosmotic coupling (R-HSA-163210)	18	5	0.28	+	17.59	6.89e-06	0.000175
RHO GTPases activate KTN1 (R-HSA-5625970)	11	3	0.17	+	17.27	0.000586	0.00711
Cytosolic tRNA aminoacylation (R-HSA-379716)	24	6	0.38	+	15.83	1.57e-06	4.78e-05
Sema3A PAK dependent Axon repulsion (R-HSA-399954)	16	4	0.25	+	15.83	9.56e-05	0.00149
SARS-CoV-1 Infection (R-HSA-9678108)	141	34	2.23	+	15.27	1.14e-30	6.48e-29
Constitutive Signaling by Ligand-Responsive EGFR Cancer Variants (R-HSA-1236382)	17	4	0.27	+	14.9	0.000124	0.00185
Signaling by Ligand-Responsive EGFR Variants in Cancer (R-HSA-5637815)	17	4	0.27	+	14.9	0.000124	0.00184
Chk1/Chk2(Cds1) mediated inactivation of Cyclin B:Cdk1 complex (R-HSA-75035)	13	3	0.21	+	14.61	0.000992	0.011
Advanced glycosylation endproduct receptor signaling (R-HSA-879415)	13	3	0.21	+	14.61	0.000992	0.0109
Chaperone Mediated Autophagy (R-HSA-9613829)	22	5	0.35	+	14.39	2.01e-05	0.000421
Signaling by EGFR in Cancer (R-HSA-1643713)	23	5	0.36	+	13.77	2.54e-05	0.000496
RHOBTB2 GTPase cycle (R-HSA-9013418)	23	5	0.36	+	13.77	2.54e-05	0.000492
Prefoldin mediated transfer of substrate to CCT/TriC (R-HSA-389957)	28	6	0.44	+	13.57	4.16e-06	0.000112
Attenuation phase (R-HSA-3371568)	14	3	0.22	+	13.57	0.00125	0.0135
RHO GTPases activate CIT (R-HSA-5625900)	19	4	0.3	+	13.33	0.000196	0.00276
RHO GTPases Activate ROCKs (R-HSA-5627117)	19	4	0.3	+	13.33	0.000196	0.00275
Metabolism of amino acids and derivatives (R-HSA-71291)	370	73	5.84	+	12.49	4.69e-59	4.54e-57
Formation of tubulin folding intermediates by CCT/TriC (R-HSA-389960)	26	5	0.41	+	12.18	4.77e-05	0.000838
Respiratory syncytial virus (RSV) genome replication, transcription and translation (R-HSA-9820965)	16	3	0.25	+	11.87	0.00188	0.0184
Assembly Of The HIV Virion (R-HSA-175474)	16	3	0.25	+	11.87	0.00188	0.0183
TGF-beta receptor signaling in EMT (epithelial to mesenchymal transition) (R-HSA-2173791)	16	3	0.25	+	11.87	0.00188	0.0183
Translesion synthesis by REV1 (R-HSA-110312)	16	3	0.25	+	11.87	0.00188	0.0182
Cooperation of Prefoldin and TriC/CCT in actin and tubulin folding (R-HSA-389958)	33	6	0.52	+	11.51	1.14e-05	0.00028
SARS-CoV-2-host interactions (R-HSA-9705683)	198	35	3.13	+	11.19	1.36e-26	7.56e-25
Translesion synthesis by POLK (R-HSA-5655862)	17	3	0.27	+	11.17	0.00225	0.0212
Translesion synthesis by POLI (R-HSA-5656121)	17	3	0.27	+	11.17	0.00225	0.0211
Response of Mtb to phagocytosis (R-HSA-9637690)	23	4	0.36	+	11.01	0.000426	0.0054
Sema4D in semaphorin signaling (R-HSA-400685)	24	4	0.38	+	10.55	0.000505	0.00627
APC/C:Cdc20 mediated degradation of Cyclin B (R-HSA-174048)	24	4	0.38	+	10.55	0.000505	0.00624
NFE2L2 regulating anti-oxidant/detoxification enzymes (R-HSA-9818027)	18	3	0.28	+	10.55	0.00267	0.0247
Cristae formation (R-HSA-8949613)	31	5	0.49	+	10.21	0.000115	0.00176
Gap-filling DNA repair synthesis and ligation in GG-NER (R-HSA-5696397)	25	4	0.39	+	10.13	0.000594	0.00714
Translesion Synthesis by POLH (R-HSA-110320)	19	3	0.3	+	10	0.00313	0.0285
Calnexin/calreticulin cycle (R-HSA-901042)	26	4	0.41	+	9.74	0.000694	0.00811
AUF1 (hnRNP D0) binds and destabilizes mRNA (R-HSA-450408)	53	8	0.84	+	9.56	1.7e-06	5.1e-05
Sema4D induced cell migration and growth-cone collapse (R-HSA-416572)	20	3	0.32	+	9.5	0.00364	0.0324
Infection with Mycobacterium tuberculosis (R-HSA-9635486)	27	4	0.43	+	9.38	0.000804	0.00908
Downregulation of ERBB2 signaling (R-HSA-8863795)	27	4	0.43	+	9.38	0.000804	0.00904
Gluconeogenesis (R-HSA-70263)	34	5	0.54	+	9.31	0.000182	0.00259
EPHB-mediated forward signaling (R-HSA-3928662)	41	6	0.65	+	9.27	4.18e-05	0.00075
Axon guidance (R-HSA-422475)	550	80	8.69	+	9.21	4.21e-54	3.94e-52
TP53 Regulates Metabolic Genes (R-HSA-5628897)	84	12	1.33	+	9.05	8.03e-09	3.39e-07
Deregulated CDK5 triggers multiple neurodegenerative pathways in Alzheimer's disease models (R-HSA-8862803)	21	3	0.33	+	9.05	0.0042	0.0364
Budding and maturation of HIV virion (R-HSA-162588)	28	4	0.44	+	9.05	0.000927	0.0103
Neurodegenerative Diseases (R-HSA-8863678)	21	3	0.33	+	9.05	0.0042	0.0363
RHOBTB GTPase Cycle (R-HSA-9706574)	35	5	0.55	+	9.05	0.00021	0.00292
tRNA Aminoacylation (R-HSA-379724)	42	6	0.66	+	9.05	4.81e-05	0.00084
RHO GTPases Activate WASPs and WAVEs (R-HSA-5663213)	35	5	0.55	+	9.05	0.00021	0.0029
Regulation of activated PAK-2p34 by proteasome mediated degradation (R-HSA-211733)	49	7	0.77	+	9.05	1.12e-05	0.000276
RHO GTPases activate PAKs (R-HSA-5627123)	21	3	0.33	+	9.05	0.0042	0.0362
The role of GTSE1 in G2/M progression after G2 checkpoint (R-HSA-8852276)	78	11	1.23	+	8.93	3.9e-08	1.48e-06
mRNA Splicing - Minor Pathway (R-HSA-72165)	50	7	0.79	+	8.87	1.28e-05	0.000311
Nervous system development (R-HSA-9675108)	575	80	9.08	+	8.81	1.43e-52	1.17e-50
NIK-->noncanonical NF-kB signaling (R-HSA-5676590)	58	8	0.92	+	8.73	3.42e-06	9.54e-05
Autodegradation of the E3 ubiquitin ligase COP1 (R-HSA-349425)	51	7	0.81	+	8.69	1.46e-05	0.000342
Vpu mediated degradation of CD4 (R-HSA-180534)	51	7	0.81	+	8.69	1.46e-05	0.000339
Ubiquitin-dependent degradation of Cyclin D (R-HSA-75815)	51	7	0.81	+	8.69	1.46e-05	0.000336
GSK3B and BTRC:CUL1-mediated-degradation of NFE2L2 (R-HSA-9762114)	51	7	0.81	+	8.69	1.46e-05	0.000334
p53-Independent G1/S DNA damage checkpoint (R-HSA-69613)	51	7	0.81	+	8.69	1.46e-05	0.000331
p53-Independent DNA Damage Response (R-HSA-69610)	51	7	0.81	+	8.69	1.46e-05	0.000328
Ubiquitin Mediated Degradation of Phosphorylated Cdc25A (R-HSA-69601)	51	7	0.81	+	8.69	1.46e-05	0.000325
Aggrephagy (R-HSA-9646399)	44	6	0.69	+	8.63	6.31e-05	0.00107
Smooth Muscle Contraction (R-HSA-445355)	44	6	0.69	+	8.63	6.31e-05	0.00107
PINK1-PRKN Mediated Mitophagy (R-HSA-5205685)	22	3	0.35	+	8.63	0.00481	0.0408
Dectin-1 mediated noncanonical NF-kB signaling (R-HSA-5607761)	59	8	0.93	+	8.59	3.91e-06	0.000107
Gene and protein expression by JAK-STAT signaling after Interleukin-12 stimulation (R-HSA-8950505)	37	5	0.58	+	8.56	0.000274	0.00363
Negative regulation of NOTCH4 signaling (R-HSA-9604323)	52	7	0.82	+	8.52	1.67e-05	0.000367
Vif-mediated degradation of APOBEC3G (R-HSA-180585)	52	7	0.82	+	8.52	1.67e-05	0.000364
Regulation of Apoptosis (R-HSA-169911)	52	7	0.82	+	8.52	1.67e-05	0.000361
APC/C:Cdc20 mediated degradation of Securin (R-HSA-174154)	67	9	1.06	+	8.51	1.05e-06	3.3e-05
APC/C:Cdc20 mediated degradation of mitotic proteins (R-HSA-176409)	75	10	1.18	+	8.44	2.81e-07	9.81e-06
rRNA modification in the nucleus and cytosol (R-HSA-6790901)	60	8	0.95	+	8.44	4.45e-06	0.000119
Recognition of DNA damage by PCNA-containing replication complex (R-HSA-110314)	30	4	0.47	+	8.44	0.00121	0.0131
Regulation of RUNX3 expression and activity (R-HSA-8941858)	53	7	0.84	+	8.36	1.9e-05	0.000404
Activation of APC/C and APC/C:Cdc20 mediated degradation of mitotic proteins (R-HSA-176814)	76	10	1.2	+	8.33	3.19e-07	1.08e-05
Association of TriC/CCT with target proteins during biosynthesis (R-HSA-390471)	38	5	0.6	+	8.33	0.000312	0.00408
Metabolism of RNA (R-HSA-8953854)	712	93	11.24	+	8.27	4.03e-59	4.06e-57
Defective Intrinsic Pathway for Apoptosis (R-HSA-9734009)	23	3	0.36	+	8.26	0.00547	0.0455
SARS-CoV-2 Infection (R-HSA-9694516)	293	38	4.63	+	8.21	9.67e-24	5.27e-22
FBXL7 down-regulates AURKA during mitotic entry and in early mitosis (R-HSA-8854050)	54	7	0.85	+	8.21	2.15e-05	0.000444
SCF-beta-TrCP mediated degradation of Emi1 (R-HSA-174113)	54	7	0.85	+	8.21	2.15e-05	0.00044
Degradation of AXIN (R-HSA-4641257)	54	7	0.85	+	8.21	2.15e-05	0.000437
RIPK1-mediated regulated necrosis (R-HSA-5213460)	31	4	0.49	+	8.17	0.00137	0.0147
Nuclear events mediated by NFE2L2 (R-HSA-9759194)	93	12	1.47	+	8.17	2.61e-08	1e-06
Regulation of necroptotic cell death (R-HSA-5675482)	31	4	0.49	+	8.17	0.00137	0.0146
Hh mutants are degraded by ERAD (R-HSA-5362768)	55	7	0.87	+	8.06	2.43e-05	0.000486
Stabilization of p53 (R-HSA-69541)	55	7	0.87	+	8.06	2.43e-05	0.000483
Autodegradation of Cdh1 by Cdh1:APC/C (R-HSA-174084)	63	8	0.99	+	8.04	6.46e-06	0.000166
Respiratory electron transport, ATP synthesis by chemiosmotic coupling, and heat production by uncoupling proteins. (R-HSA-163200)	127	16	2.01	+	7.98	1.74e-10	8.76e-09
CDK-mediated phosphorylation and removal of Cdc6 (R-HSA-69017)	72	9	1.14	+	7.92	1.94e-06	5.65e-05
Degradation of DVL (R-HSA-4641258)	56	7	0.88	+	7.92	2.74e-05	0.000528
Termination of translesion DNA synthesis (R-HSA-5656169)	32	4	0.51	+	7.92	0.00155	0.0155
APC/C:Cdh1 mediated degradation of Cdc20 and other APC/C:Cdh1 targeted proteins in late mitosis/early G1 (R-HSA-174178)	73	9	1.15	+	7.81	2.19e-06	6.29e-05
Metabolism of polyamines (R-HSA-351202)	57	7	0.9	+	7.78	3.08e-05	0.00059
ER-Phagosome pathway (R-HSA-1236974)	90	11	1.42	+	7.74	1.76e-07	6.33e-06
SARS-CoV-1 activates/modulates innate immune responses (R-HSA-9692916)	41	5	0.65	+	7.72	0.000448	0.00561
Hh mutants abrogate ligand secretion (R-HSA-5387390)	58	7	0.92	+	7.64	3.46e-05	0.000652
Regulation of ornithine decarboxylase (ODC) (R-HSA-350562)	50	6	0.79	+	7.6	0.000131	0.00192
SCF(Skp2)-mediated degradation of p27/p21 (R-HSA-187577)	59	7	0.93	+	7.51	3.87e-05	0.000714
GLI3 is processed to GLI3R by the proteasome (R-HSA-5610785)	59	7	0.93	+	7.51	3.87e-05	0.000709
Degradation of GLI2 by the proteasome (R-HSA-5610783)	59	7	0.93	+	7.51	3.87e-05	0.000705
Degradation of GLI1 by the proteasome (R-HSA-5610780)	59	7	0.93	+	7.51	3.87e-05	0.0007
Interactions of Rev with host cellular proteins (R-HSA-177243)	34	4	0.54	+	7.45	0.00195	0.0187
Late endosomal microautophagy (R-HSA-9615710)	34	4	0.54	+	7.45	0.00195	0.0186
Cellular responses to stress (R-HSA-2262752)	766	90	12.1	+	7.44	4.57e-53	3.86e-51
Defective CFTR causes cystic fibrosis (R-HSA-5678895)	60	7	0.95	+	7.39	4.33e-05	0.000766
Cellular responses to stimuli (R-HSA-8953897)	780	90	12.32	+	7.31	2.19e-52	1.74e-50
Regulation of mitotic cell cycle (R-HSA-453276)	87	10	1.37	+	7.28	1.15e-06	3.57e-05
APC/C-mediated degradation of cell cycle proteins (R-HSA-174143)	87	10	1.37	+	7.28	1.15e-06	3.53e-05
Orc1 removal from chromatin (R-HSA-68949)	70	8	1.11	+	7.24	1.43e-05	0.000338
N-glycan trimming in the ER and Calnexin/Calreticulin cycle (R-HSA-532668)	35	4	0.55	+	7.24	0.00217	0.0207
Detoxification of Reactive Oxygen Species (R-HSA-3299685)	35	4	0.55	+	7.24	0.00217	0.0206
Antigen processing-Cross presentation (R-HSA-1236975)	106	12	1.67	+	7.17	1.15e-07	4.17e-06
Regulation of APC/C activators between G1/S and early anaphase (R-HSA-176408)	80	9	1.26	+	7.12	4.74e-06	0.000123
Asymmetric localization of PCP proteins (R-HSA-4608870)	63	7	0.99	+	7.04	5.95e-05	0.00103
Cdc20:Phospho-APC/C mediated degradation of Cyclin A (R-HSA-174184)	72	8	1.14	+	7.04	1.77e-05	0.000379
Viral Infection Pathways (R-HSA-9824446)	847	94	13.38	+	7.03	2.33e-53	2.1e-51
PCP/CE pathway (R-HSA-4086400)	91	10	1.44	+	6.96	1.74e-06	5.13e-05
APC:Cdc20 mediated degradation of cell cycle proteins prior to satisfation of the cell cycle checkpoint (R-HSA-179419)	73	8	1.15	+	6.94	1.96e-05	0.000413
Hedgehog ligand biogenesis (R-HSA-5358346)	64	7	1.01	+	6.93	6.59e-05	0.00111
Semaphorin interactions (R-HSA-373755)	64	7	1.01	+	6.93	6.59e-05	0.0011
p53-Dependent G1/S DNA damage checkpoint (R-HSA-69580)	64	7	1.01	+	6.93	6.59e-05	0.00109
p53-Dependent G1 DNA Damage Response (R-HSA-69563)	64	7	1.01	+	6.93	6.59e-05	0.00109
Interleukin-12 signaling (R-HSA-9020591)	46	5	0.73	+	6.88	0.000768	0.00882
TGF-beta receptor signaling activates SMADs (R-HSA-2173789)	46	5	0.73	+	6.88	0.000768	0.00878
Signaling by ERBB2 (R-HSA-1227986)	46	5	0.73	+	6.88	0.000768	0.00874
Oxygen-dependent proline hydroxylation of Hypoxia-inducible Factor Alpha (R-HSA-1234176)	65	7	1.03	+	6.82	7.29e-05	0.00119
The citric acid (TCA) cycle and respiratory electron transport (R-HSA-1428517)	177	19	2.8	+	6.8	5.68e-11	2.98e-09
Respiratory electron transport (R-HSA-611105)	103	11	1.63	+	6.76	7.05e-07	2.28e-05
Regulation of RAS by GAPs (R-HSA-5658442)	66	7	1.04	+	6.72	8.05e-05	0.00129
Activation of NF-kappaB in B cells (R-HSA-1169091)	66	7	1.04	+	6.72	8.05e-05	0.00129
G1/S DNA Damage Checkpoints (R-HSA-69615)	66	7	1.04	+	6.72	8.05e-05	0.00128
Regulation of PLK1 Activity at G2/M Transition (R-HSA-2565942)	85	9	1.34	+	6.7	7.85e-06	0.000198
Regulation of mRNA stability by proteins that bind AU-rich elements (R-HSA-450531)	85	9	1.34	+	6.7	7.85e-06	0.000196
HSP90 chaperone cycle for steroid hormone receptors (SHR) in the presence of ligand (R-HSA-3371497)	57	6	0.9	+	6.67	0.000273	0.00363
Cooperation of PDCL (PhLP1) and TRiC/CCT in G-protein beta folding (R-HSA-6814122)	38	4	0.6	+	6.67	0.00295	0.0271
Host Interactions of HIV factors (R-HSA-162909)	125	13	1.97	+	6.59	9.38e-08	3.46e-06
Regulated Necrosis (R-HSA-5218859)	58	6	0.92	+	6.55	0.0003	0.00395
Regulation of PTEN stability and activity (R-HSA-8948751)	68	7	1.07	+	6.52	9.75e-05	0.00151
Translesion synthesis by Y family DNA polymerases bypasses lesions on DNA template (R-HSA-110313)	39	4	0.62	+	6.49	0.00325	0.0294
Cross-presentation of soluble exogenous antigens (endosomes) (R-HSA-1236978)	49	5	0.77	+	6.46	0.00103	0.0113
Downstream signaling events of B Cell Receptor (BCR) (R-HSA-1168372)	79	8	1.25	+	6.41	3.5e-05	0.000654
Regulation of RUNX2 expression and activity (R-HSA-8939902)	70	7	1.11	+	6.33	0.000117	0.00178
EPH-Ephrin signaling (R-HSA-2682334)	91	9	1.44	+	6.26	1.38e-05	0.000331
Switching of origins to a post-replicative state (R-HSA-69052)	91	9	1.44	+	6.26	1.38e-05	0.000328
AURKA Activation by TPX2 (R-HSA-8854518)	71	7	1.12	+	6.24	0.000128	0.0019
Infectious disease (R-HSA-5663205)	1037	102	16.38	+	6.23	3.18e-53	2.78e-51
KEAP1-NFE2L2 pathway (R-HSA-9755511)	122	12	1.93	+	6.23	5.4e-07	1.81e-05
mRNA Splicing - Major Pathway (R-HSA-72163)	204	20	3.22	+	6.21	9.2e-11	4.73e-09
Dual Incision in GG-NER (R-HSA-5696400)	41	4	0.65	+	6.18	0.0039	0.0341
RHO GTPases activate PKNs (R-HSA-5625740)	62	6	0.98	+	6.13	0.000433	0.00545
SARS-CoV Infections (R-HSA-9679506)	467	45	7.37	+	6.1	1.48e-22	7.91e-21
Negative regulation of MAPK pathway (R-HSA-5675221)	42	4	0.66	+	6.03	0.00426	0.0366
Cellular response to hypoxia (R-HSA-1234174)	74	7	1.17	+	5.99	0.000167	0.00239
mRNA Splicing (R-HSA-72172)	212	20	3.35	+	5.97	1.84e-10	9.09e-09
Mitochondrial protein degradation (R-HSA-9837999)	97	9	1.53	+	5.88	2.31e-05	0.000465
Somitogenesis (R-HSA-9824272)	54	5	0.85	+	5.86	0.0016	0.0159
TNFR2 non-canonical NF-kB pathway (R-HSA-5668541)	98	9	1.55	+	5.82	2.51e-05	0.000494
Synthesis of DNA (R-HSA-69239)	120	11	1.9	+	5.8	3.23e-06	9.1e-05
Cellular response to chemical stress (R-HSA-9711123)	208	19	3.28	+	5.78	9.15e-10	4.13e-08
ABC transporter disorders (R-HSA-5619084)	77	7	1.22	+	5.76	0.000214	0.00295
MAPK6/MAPK4 signaling (R-HSA-5687128)	88	8	1.39	+	5.76	7.62e-05	0.00123
Bacterial Infection Pathways (R-HSA-9824439)	66	6	1.04	+	5.76	0.000607	0.00723
Separation of Sister Chromatids (R-HSA-2467813)	187	17	2.95	+	5.76	7.66e-09	3.29e-07
Interleukin-12 family signaling (R-HSA-447115)	56	5	0.88	+	5.65	0.00188	0.0182
Loss of proteins required for interphase microtubule organization from the centrosome (R-HSA-380284)	68	6	1.07	+	5.59	0.000712	0.00829
Loss of Nlp from mitotic centrosomes (R-HSA-380259)	68	6	1.07	+	5.59	0.000712	0.00825
RHO GTPases Activate Formins (R-HSA-5663220)	136	12	2.15	+	5.59	1.73e-06	5.16e-05
Mitotic Anaphase (R-HSA-68882)	227	20	3.58	+	5.58	6.21e-10	2.9e-08
Mitotic Metaphase and Anaphase (R-HSA-2555396)	228	20	3.6	+	5.55	6.71e-10	3.08e-08
Selective autophagy (R-HSA-9663891)	80	7	1.26	+	5.54	0.000272	0.00365
Signaling by NOTCH4 (R-HSA-9013694)	80	7	1.26	+	5.54	0.000272	0.00363
G2/M Transition (R-HSA-69275)	195	17	3.08	+	5.52	1.44e-08	5.8e-07
Mitotic G2-G2/M phases (R-HSA-453274)	197	17	3.11	+	5.46	1.68e-08	6.65e-07
Transcriptional regulation by RUNX3 (R-HSA-8878159)	93	8	1.47	+	5.45	0.000113	0.00173
Degradation of beta-catenin by the destruction complex (R-HSA-195253)	82	7	1.29	+	5.41	0.000317	0.00413
Cyclin E associated events during G1/S transition (R-HSA-69202)	82	7	1.29	+	5.41	0.000317	0.00411
UCH proteinases (R-HSA-5689603)	95	8	1.5	+	5.33	0.000131	0.00193
CLEC7A (Dectin-1) signaling (R-HSA-5607764)	96	8	1.52	+	5.28	0.000141	0.00205
Hedgehog 'on' state (R-HSA-5632684)	84	7	1.33	+	5.28	0.000367	0.00472
Cyclin A:Cdk2-associated events at S phase entry (R-HSA-69656)	84	7	1.33	+	5.28	0.000367	0.00469
Protein folding (R-HSA-391251)	97	8	1.53	+	5.22	0.000152	0.00218
Assembly of the pre-replicative complex (R-HSA-68867)	110	9	1.74	+	5.18	6.28e-05	0.00107
Cytoprotection by HMOX1 (R-HSA-9707564)	62	5	0.98	+	5.11	0.00295	0.027
G2/M Checkpoints (R-HSA-69481)	149	12	2.35	+	5.1	4.52e-06	0.000119
Hedgehog 'off' state (R-HSA-5610787)	112	9	1.77	+	5.09	7.23e-05	0.00118
DNA Replication Pre-Initiation (R-HSA-69002)	127	10	2.01	+	4.99	3.44e-05	0.000652
Signaling by ALK fusions and activated point mutants (R-HSA-9725370)	89	7	1.41	+	4.98	0.000523	0.00643
Signaling by ALK in cancer (R-HSA-9700206)	89	7	1.41	+	4.98	0.000523	0.0064
ABC-family proteins mediated transport (R-HSA-382556)	102	8	1.61	+	4.97	0.000215	0.00295
G1/S Transition (R-HSA-69206)	130	10	2.05	+	4.87	4.2e-05	0.000748
Transcriptional regulation by RUNX2 (R-HSA-8878166)	117	9	1.85	+	4.87	0.000101	0.00156
Chaperonin-mediated protein folding (R-HSA-390466)	91	7	1.44	+	4.87	0.000598	0.00715
Amplification of signal from unattached kinetochores via a MAD2 inhibitory signal (R-HSA-141444)	92	7	1.45	+	4.82	0.000639	0.00757
Amplification of signal from the kinetochores (R-HSA-141424)	92	7	1.45	+	4.82	0.000639	0.00753
RNA Polymerase II Transcription Termination (R-HSA-73856)	66	5	1.04	+	4.8	0.00387	0.0339
Centrosome maturation (R-HSA-380287)	80	6	1.26	+	4.75	0.00167	0.0165
Recruitment of mitotic centrosome proteins and complexes (R-HSA-380270)	80	6	1.26	+	4.75	0.00167	0.0164
Cell Cycle Checkpoints (R-HSA-69620)	270	20	4.26	+	4.69	1.24e-08	5.09e-07
Formation of paraxial mesoderm (R-HSA-9793380)	68	5	1.07	+	4.66	0.00441	0.0376
Mitotic Spindle Checkpoint (R-HSA-69618)	109	8	1.72	+	4.65	0.000338	0.00437
RHO GTPase Effectors (R-HSA-195258)	287	21	4.53	+	4.63	6.63e-09	2.89e-07
Resolution of Sister Chromatid Cohesion (R-HSA-2500257)	123	9	1.94	+	4.63	0.000149	0.00215
Programmed Cell Death (R-HSA-5357801)	205	15	3.24	+	4.63	9.9e-07	3.16e-05
Glycolysis (R-HSA-70171)	69	5	1.09	+	4.59	0.00469	0.0399
p75 NTR receptor-mediated signalling (R-HSA-193704)	97	7	1.53	+	4.57	0.000876	0.0098
RUNX1 regulates transcription of genes involved in differentiation of HSCs (R-HSA-8939236)	97	7	1.53	+	4.57	0.000876	0.00976
Processing of Capped Intron-Containing Pre-mRNA (R-HSA-72203)	278	20	4.39	+	4.56	2.03e-08	7.95e-07
Nuclear Envelope (NE) Reassembly (R-HSA-2995410)	70	5	1.11	+	4.52	0.00499	0.0417
Interleukin-1 signaling (R-HSA-9020702)	112	8	1.77	+	4.52	0.000407	0.00517
HIV Infection (R-HSA-162906)	225	16	3.55	+	4.5	6.31e-07	2.09e-05
DNA Replication (R-HSA-69306)	155	11	2.45	+	4.49	3.69e-05	0.000686
Beta-catenin independent WNT signaling (R-HSA-3858494)	142	10	2.24	+	4.46	8.87e-05	0.0014
Developmental Biology (R-HSA-1266738)	1236	87	19.52	+	4.46	1.75e-33	1.04e-31
Mitotic Prometaphase (R-HSA-68877)	199	14	3.14	+	4.45	3.61e-06	9.96e-05
EML4 and NUDC in mitotic spindle formation (R-HSA-9648025)	115	8	1.82	+	4.41	0.000486	0.00606
Translocation of SLC2A4 (GLUT4) to the plasma membrane (R-HSA-1445148)	72	5	1.14	+	4.4	0.00562	0.0463
Apoptosis (R-HSA-109581)	173	12	2.73	+	4.39	2.06e-05	0.000429
Downstream TCR signaling (R-HSA-202424)	102	7	1.61	+	4.35	0.00118	0.0128
Mitotic G1 phase and G1/S transition (R-HSA-453279)	147	10	2.32	+	4.31	0.000118	0.00178
S Phase (R-HSA-69242)	162	11	2.56	+	4.3	5.53e-05	0.000959
M Phase (R-HSA-68886)	374	25	5.91	+	4.23	1.51e-09	6.72e-08
Signaling by TGF-beta Receptor Complex (R-HSA-170834)	92	6	1.45	+	4.13	0.00339	0.0304
Regulation of actin dynamics for phagocytic cup formation (R-HSA-2029482)	123	8	1.94	+	4.12	0.000759	0.00876
Metabolism of proteins (R-HSA-392499)	2025	130	31.98	+	4.07	7.41e-48	5.71e-46
Recruitment of NuMA to mitotic centrosomes (R-HSA-380320)	94	6	1.48	+	4.04	0.00377	0.0333
Disease (R-HSA-1643685)	1823	114	28.79	+	3.96	5.36e-40	3.6e-38
Anchoring of the basal body to the plasma membrane (R-HSA-5620912)	96	6	1.52	+	3.96	0.00418	0.0364
HIV Life Cycle (R-HSA-162587)	146	9	2.31	+	3.9	0.000533	0.00649
Signaling by Hedgehog (R-HSA-5358351)	148	9	2.34	+	3.85	0.000588	0.00709
Late Phase of HIV Life Cycle (R-HSA-162599)	133	8	2.1	+	3.81	0.00126	0.0135
Cell Cycle, Mitotic (R-HSA-69278)	516	31	8.15	+	3.8	2.16e-10	1.05e-08
Autophagy (R-HSA-9612973)	150	9	2.37	+	3.8	0.000648	0.00761
Macroautophagy (R-HSA-1632852)	135	8	2.13	+	3.75	0.00139	0.0147
Transcriptional Regulation by TP53 (R-HSA-3700989)	358	21	5.65	+	3.71	2.91e-07	1e-05
PTEN Regulation (R-HSA-6807070)	137	8	2.16	+	3.7	0.00152	0.0153
C-type lectin receptors (CLRs) (R-HSA-5621481)	138	8	2.18	+	3.67	0.0016	0.0159
Neutrophil degranulation (R-HSA-6798695)	478	27	7.55	+	3.58	1.23e-08	5.13e-07
TCR signaling (R-HSA-202403)	124	7	1.96	+	3.57	0.00358	0.0319
Fcgamma receptor (FCGR) dependent phagocytosis (R-HSA-2029480)	147	8	2.32	+	3.45	0.00237	0.0221
Cell Cycle (R-HSA-1640170)	647	35	10.22	+	3.43	2.41e-10	1.15e-08
Metabolism (R-HSA-1430728)	2093	113	33.05	+	3.42	1.41e-33	8.61e-32
Interleukin-1 family signaling (R-HSA-446652)	150	8	2.37	+	3.38	0.00269	0.0248
Death Receptor Signaling (R-HSA-73887)	153	8	2.42	+	3.31	0.00304	0.0277
Signaling by the B Cell Receptor (BCR) (R-HSA-983705)	169	8	2.67	+	3	0.00553	0.0458
Organelle biogenesis and maintenance (R-HSA-1852241)	292	13	4.61	+	2.82	0.000804	0.00911
Diseases of signal transduction by growth factor receptors and second messengers (R-HSA-5663202)	444	19	7.01	+	2.71	9.07e-05	0.00142
Signaling by Rho GTPases (R-HSA-194315)	669	28	10.56	+	2.65	3.01e-06	8.58e-05
RAF/MAP kinase cascade (R-HSA-5673001)	264	11	4.17	+	2.64	0.00332	0.03
Neddylation (R-HSA-8951664)	244	10	3.85	+	2.6	0.00561	0.0463
Signaling by Rho GTPases, Miro GTPases and RHOBTB3 (R-HSA-9716542)	684	28	10.8	+	2.59	4.59e-06	0.00012
MAPK1/MAPK3 signaling (R-HSA-5684996)	269	11	4.25	+	2.59	0.00382	0.0336
MAPK family signaling cascades (R-HSA-5683057)	308	12	4.86	+	2.47	0.00379	0.0334
Innate Immune System (R-HSA-168249)	1114	43	17.59	+	2.44	6.83e-08	2.56e-06
Signaling by Interleukins (R-HSA-449147)	459	16	7.25	+	2.21	0.00337	0.0303
Cytokine Signaling in Immune system (R-HSA-1280215)	768	23	12.13	+	1.9	0.00435	0.0373
RNA Polymerase II Transcription (R-HSA-73857)	1331	36	21.02	+	1.71	0.00191	0.0184
Gene expression (Transcription) (R-HSA-74160)	1494	40	23.59	+	1.7	0.00109	0.0119
Immune System (R-HSA-168256)	2094	55	33.07	+	1.66	0.000188	0.00266
Unclassified (UNCLASSIFIED)	9532	52	150.53	-	0.35	3.51e-31	2.04e-29
Sensory Perception (R-HSA-9709957)	634	2	10.01	-	0.2	0.00511	0.0426
Olfactory Signaling Pathway (R-HSA-381753)	420	0	6.63	-	< 0.01	0.00229	0.0214
Expression and translocation of olfactory receptors (R-HSA-9752946)	413	0	6.52	-	< 0.01	0.00225	0.0212
6AZA vs Mock - Upregulated pathways
Reactome pathways	Homo sapiens - REFLIST (20580)	Client Text Box Input (329)	Client Text Box Input (expected)	Client Text Box Input (over/under)	Client Text Box Input (fold Enrichment)	Client Text Box Input (raw P-value)	Client Text Box Input (FDR)
TET1,2,3 and TDG demethylate DNA (R-HSA-5221030)	4	2	0.06	+	31.28	0.0015	0.044
Fibronectin matrix formation (R-HSA-1566977)	6	3	0.1	+	31.28	7.81e-05	0.00487
PTK6 Activates STAT3 (R-HSA-8849474)	4	2	0.06	+	31.28	0.0015	0.0436
EGFR Transactivation by Gastrin (R-HSA-2179392)	7	3	0.11	+	26.81	0.000135	0.00737
Interleukin-6 signaling (R-HSA-1059683)	11	4	0.18	+	22.75	1.94e-05	0.00211
Interleukin-27 signaling (R-HSA-9020956)	11	4	0.18	+	22.75	1.94e-05	0.00203
Interleukin-35 Signalling (R-HSA-8984722)	12	4	0.19	+	20.85	2.87e-05	0.00235
Signaling by Leptin (R-HSA-2586552)	9	3	0.14	+	20.85	0.000317	0.0154
Signaling by PDGFRA extracellular domain mutants (R-HSA-9673770)	10	3	0.16	+	18.77	0.000447	0.0186
Signaling by PDGFRA transmembrane, juxtamembrane and kinase domain mutants (R-HSA-9673767)	10	3	0.16	+	18.77	0.000447	0.0183
Regulation of FOXO transcriptional activity by acetylation (R-HSA-9617629)	10	3	0.16	+	18.77	0.000447	0.018
Signaling by ERBB2 ECD mutants (R-HSA-9665348)	14	4	0.22	+	17.87	5.66e-05	0.0039
RORA activates gene expression (R-HSA-1368082)	18	5	0.29	+	17.38	7.31e-06	0.0012
NFE2L2 regulating tumorigenic genes (R-HSA-9818030)	11	3	0.18	+	17.06	0.000607	0.0224
Gastrin-CREB signalling pathway via PKC and MAPK (R-HSA-881907)	16	4	0.26	+	15.64	0.0001	0.00571
Signaling by EGFRvIII in Cancer (R-HSA-5637812)	13	3	0.21	+	14.44	0.00103	0.0345
Constitutive Signaling by EGFRvIII (R-HSA-5637810)	13	3	0.21	+	14.44	0.00103	0.0341
Signaling by NTRK3 (TRKC) (R-HSA-9034015)	14	3	0.22	+	13.4	0.00129	0.0413
Interleukin-15 signaling (R-HSA-8983432)	14	3	0.22	+	13.4	0.00129	0.0408
Interleukin-6 family signaling (R-HSA-6783589)	24	5	0.38	+	13.03	3.35e-05	0.00251
Signaling by ERBB2 KD Mutants (R-HSA-9664565)	21	4	0.34	+	11.91	0.00031	0.0153
BMAL1:CLOCK,NPAS2 activates circadian gene expression (R-HSA-1368108)	27	5	0.43	+	11.58	6.12e-05	0.00401
Signaling by ERBB2 in Cancer (R-HSA-1227990)	22	4	0.35	+	11.37	0.000374	0.0172
Signaling by ALK (R-HSA-201556)	28	5	0.45	+	11.17	7.36e-05	0.0047
Nephrin family interactions (R-HSA-373753)	23	4	0.37	+	10.88	0.000447	0.0189
RND1 GTPase cycle (R-HSA-9696273)	42	7	0.67	+	10.43	4.18e-06	0.000841
M-decay: degradation of maternal mRNAs by maternally stored factors (R-HSA-9820841)	25	4	0.4	+	10.01	0.000622	0.0226
Interleukin-7 signaling (R-HSA-1266695)	25	4	0.4	+	10.01	0.000622	0.0223
PKMTs methylate histone lysines (R-HSA-3214841)	46	7	0.74	+	9.52	7.85e-06	0.00121
Heme signaling (R-HSA-9707616)	47	7	0.75	+	9.32	9.09e-06	0.00132
Syndecan interactions (R-HSA-3000170)	27	4	0.43	+	9.27	0.000842	0.029
SUMOylation of transcription cofactors (R-HSA-3899300)	42	6	0.67	+	8.94	5.15e-05	0.00365
Laminin interactions (R-HSA-3000157)	30	4	0.48	+	8.34	0.00127	0.0414
RHOU GTPase cycle (R-HSA-9013420)	39	5	0.62	+	8.02	0.000373	0.0175
Activation of gene expression by SREBF (SREBP) (R-HSA-2426168)	40	5	0.64	+	7.82	0.000421	0.0187
Signaling by NOTCH2 (R-HSA-1980145)	33	4	0.53	+	7.58	0.00182	0.0507
Transcriptional Regulation by NPAS4 (R-HSA-9634815)	33	4	0.53	+	7.58	0.00182	0.0502
Oncogene Induced Senescence (R-HSA-2559585)	33	4	0.53	+	7.58	0.00182	0.0497
RND3 GTPase cycle (R-HSA-9696264)	42	5	0.67	+	7.45	0.00053	0.0204
Signaling by EGFR (R-HSA-177929)	51	6	0.82	+	7.36	0.000157	0.00805
RND2 GTPase cycle (R-HSA-9696270)	43	5	0.69	+	7.27	0.000592	0.0222
Transcriptional activation of mitochondrial biogenesis (R-HSA-2151201)	53	6	0.85	+	7.08	0.000194	0.0098
Cytoprotection by HMOX1 (R-HSA-9707564)	62	7	0.99	+	7.06	5.79e-05	0.00389
Signaling by ALK fusions and activated point mutants (R-HSA-9725370)	89	10	1.42	+	7.03	1.58e-06	0.000518
Signaling by ALK in cancer (R-HSA-9700206)	89	10	1.42	+	7.03	1.58e-06	0.00046
RHOG GTPase cycle (R-HSA-9013408)	73	8	1.17	+	6.86	2.13e-05	0.002
RHOC GTPase cycle (R-HSA-9013106)	73	8	1.17	+	6.86	2.13e-05	0.00193
Signaling by ERBB2 (R-HSA-1227986)	46	5	0.74	+	6.8	0.000811	0.0283
Transcriptional regulation of white adipocyte differentiation (R-HSA-381340)	83	9	1.33	+	6.78	7.11e-06	0.00124
Signaling by MET (R-HSA-6806834)	76	8	1.21	+	6.58	2.87e-05	0.00228
Circadian Clock (R-HSA-400253)	67	7	1.07	+	6.54	9.57e-05	0.0057
Non-integrin membrane-ECM interactions (R-HSA-3000171)	59	6	0.94	+	6.36	0.000352	0.0168
RHOB GTPase cycle (R-HSA-9013026)	70	7	1.12	+	6.26	0.000127	0.00706
Pre-NOTCH Transcription and Translation (R-HSA-1912408)	61	6	0.98	+	6.15	0.000423	0.0185
RHOD GTPase cycle (R-HSA-9013405)	51	5	0.82	+	6.13	0.0013	0.0406
Regulation of cholesterol biosynthesis by SREBP (SREBF) (R-HSA-1655829)	53	5	0.85	+	5.9	0.00155	0.0446
Estrogen-dependent gene expression (R-HSA-9018519)	117	11	1.87	+	5.88	2.83e-06	0.000675
RHOJ GTPase cycle (R-HSA-9013409)	54	5	0.86	+	5.79	0.00169	0.048
Interleukin-4 and Interleukin-13 signaling (R-HSA-6785807)	111	10	1.77	+	5.64	1.18e-05	0.00154
Maternal to zygotic transition (MZT) (R-HSA-9816359)	90	8	1.44	+	5.56	9.73e-05	0.00566
PPARA activates gene expression (R-HSA-1989781)	114	10	1.82	+	5.49	1.49e-05	0.00186
Regulation of lipid metabolism by PPARalpha (R-HSA-400206)	115	10	1.84	+	5.44	1.61e-05	0.00191
Respiratory Syncytial Virus Infection Pathway (R-HSA-9820952)	118	10	1.89	+	5.3	2.02e-05	0.00203
RSV-host interactions (R-HSA-9833110)	96	8	1.53	+	5.21	0.000153	0.00803
Integrin cell surface interactions (R-HSA-216083)	84	7	1.34	+	5.21	0.000395	0.0179
ESR-mediated signaling (R-HSA-8939211)	186	15	2.97	+	5.04	3.33e-07	0.000291
RAC2 GTPase cycle (R-HSA-9013404)	87	7	1.39	+	5.03	0.00049	0.0191
Cell-Cell communication (R-HSA-1500931)	150	12	2.4	+	5	5.48e-06	0.00103
Cell death signalling via NRAGE, NRIF and NADE (R-HSA-204998)	76	6	1.21	+	4.94	0.00136	0.042
Pre-NOTCH Expression and Processing (R-HSA-1912422)	77	6	1.23	+	4.87	0.00146	0.0439
RAC3 GTPase cycle (R-HSA-9013423)	93	7	1.49	+	4.71	0.000732	0.0259
RHOA GTPase cycle (R-HSA-8980692)	148	11	2.37	+	4.65	2.69e-05	0.00235
Degradation of the extracellular matrix (R-HSA-1474228)	140	10	2.24	+	4.47	8.71e-05	0.00531
Chromatin modifying enzymes (R-HSA-3247509)	238	16	3.8	+	4.21	1.56e-06	0.000681
Chromatin organization (R-HSA-4839726)	238	16	3.8	+	4.21	1.56e-06	0.000583
RAC1 GTPase cycle (R-HSA-9013149)	183	12	2.93	+	4.1	4.05e-05	0.00295
HATs acetylate histones (R-HSA-3214847)	108	7	1.73	+	4.05	0.00176	0.0495
Extracellular matrix organization (R-HSA-1474244)	298	18	4.76	+	3.78	1.63e-06	0.000427
CDC42 GTPase cycle (R-HSA-9013148)	154	9	2.46	+	3.66	0.000853	0.029
RHO GTPase cycle (R-HSA-9012999)	448	26	7.16	+	3.63	1.72e-08	2.26e-05
Signaling by Nuclear Receptors (R-HSA-9006931)	260	15	4.16	+	3.61	2.07e-05	0.00201
Transcriptional regulation by RUNX1 (R-HSA-8878171)	202	11	3.23	+	3.41	0.000427	0.0183
Cellular response to chemical stress (R-HSA-9711123)	208	11	3.33	+	3.31	0.000546	0.0207
Signaling by NOTCH (R-HSA-157118)	200	10	3.2	+	3.13	0.00147	0.0439
Diseases of signal transduction by growth factor receptors and second messengers (R-HSA-5663202)	444	22	7.1	+	3.1	3.11e-06	0.00068
Signaling by Rho GTPases (R-HSA-194315)	669	30	10.69	+	2.81	4.08e-07	0.000267
Signaling by Receptor Tyrosine Kinases (R-HSA-9006934)	516	23	8.25	+	2.79	1.06e-05	0.00146
Neutrophil degranulation (R-HSA-6798695)	478	21	7.64	+	2.75	3.17e-05	0.00244
Signaling by Rho GTPases, Miro GTPases and RHOBTB3 (R-HSA-9716542)	684	30	10.93	+	2.74	6.48e-07	0.000339
MAPK family signaling cascades (R-HSA-5683057)	308	13	4.92	+	2.64	0.00145	0.0443
Signaling by Interleukins (R-HSA-449147)	459	18	7.34	+	2.45	0.000461	0.0183
Signal Transduction (R-HSA-162582)	2529	82	40.43	+	2.03	2.66e-10	6.98e-07
Developmental Biology (R-HSA-1266738)	1236	38	19.76	+	1.92	0.000142	0.00757
Innate Immune System (R-HSA-168249)	1114	32	17.81	+	1.8	0.00127	0.0412
Immune System (R-HSA-168256)	2094	59	33.48	+	1.76	1.87e-05	0.00213
Unclassified (UNCLASSIFIED)	9532	115	152.38	-	0.75	2.77e-05	0.00234
