# Supplementary material for: Differential tropisms of old and new world hantaviruses influence virulence and developing host-directed antiviral candidates
Source: PLoS Pathog. 2025 Aug 26;21(8):e1013401. doi: 10.1371/journal.ppat.1013401 (PMC12380290; doi:10.1371/journal.ppat.1013401)
Supplement: S7 Table — (XLSX) [file ppat.1013401.s012.xlsx]

## Sheet: S7 Table
S7 Table. Reagents and Resources Used in This Study.
REAGENT/RESOURCE		SOURCE	IDENTIFIER
Antibodies
Polyclonal Anti-Sin Nombre Virus, SN77734 Nucleocapsid Protein Antibody		BEI Resources	Cat#NR-9676
Anti-Cardiac Troponin T antibody [1F11]		Abcam	Cat#ab10214
Anti-Pro-SP-C - Rabbit, n-terminal Antibody		Seven Hills Bioreagents	Cat#WRAB-9337
Cleaved caspase-3 rabbit monoclonal antibody, clone D175		Cell Signaling Technology	Cat#9661S
Phospho-Stat1 (Tyr701) (58D6) Rabbit mAb		Cell Signaling	Cat#9167S
Stat1 (D1K9Y) Rabbit mAb		Cell Signaling	Cat#14994S
Sin Nombre Virus Glycoprotein 1 Antibody - BSA Free		Novus Biologicals	Cat# NBP2-41255
Goat anti-Mouse IgG (H+L) Cross-Adsorbed Secondary Antibody, Alexa Fluor 555		Thermo Fisher Scientific	Cat#A-21422
Goat anti-Rabbit IgG (H+L) Cross-Adsorbed Secondary Antibody, Alexa Fluor™ 488		Thermo Fisher Scientific	Cat#A-11008
Monoclonal Anti-Beta-Actin,		MilliporeSigma	Cat#A2228
Clone AC-74 produced in mouse
Bacterial and Virus Strains
Andes virus (Chile-9717869 strain)		Dr. Heinrich Feldmann at NIH/NIAID	NA
Sin Nombre virus (SNV-77734)		Dr. Heinrich Feldmann at NIH/NIAID	NA
Hantaan virus, Fojnica Strain		BEI Resources	Cat#NR-9370
Chemicals, Peptides, and Recombinant Proteins
Regular Fetal Bovine Serum		Corning	Cat#35010CV
Eagle's Minimum Essential Medium (MEM)		Corning	Cat#10009CV
Vascular Cell Basal Medium		ATCC	Cat#PCS-100-030
Penicillin-Streptomycin (10,000 U/mL)		Gibco	Cat#15140122
L-Glutamine (200 mM)		Gibco	Cat#25030081
MEM Non-Essential Amino Acids Solution(100X)		Gibco	Cat#11140050
Silymarin		MilliporeSigma	Cat#S0292
Urolithin B		Selleckchem	Cat# S1321
Favipiravir (T-705)		Selleckchem	Cat# S7975
6-Azauridine		MilliporeSigma	Cat#A1882
diABZI STING agonist		Selleckchem	Cat#S8796
cAIMP		Invivogen	Cat#tlrl-nacai
GC376		Selleckchem	Cat#S0475
Cholesterol		MedChemExpress	Cat#HY-N0322
25-Hydroxycholesterol		MedChemExpress	Cat#HY-113134
RPMI 1640		Thermo Fisher Scientific	Cat#11875093
B27 supplement with insulin		Thermo Fisher Scientific	Cat#17504044
CHIR-99021 (CT99021)		Selleckchem	Cat#S1263
Recombinant Human IFN-β		Peprotech	Cat#300-02BC
Dimethyl sulfoxide		MilliporeSigma	Cat#D2650
16% Paraformaldehyde (formaldehyde) aqueous solution		Electron Microscopy Sciences	Cat#15710
Dulbecco's Phosphate-Buffered Salt Solution 1X		Corning	Cat#21030CV
DAPI (4',6-Diamidino-2-Phenylindole, Dihydrochloride)		Thermo Fisher Scientific	Cat#D1306
Corning™ Cell Culture Phosphate Buffered Saline (1X)		Thermo Fisher Scientific	Cat#MT21040CV
Bovine Serum Albumin		MilliporeSigma	Cat#A9418
Normal Donkey Serum		Jackson ImmunoResearch	Cat#017-000-121
Trizol		Corning	Cat#354230
Normal Goat Serum		Cell Signaling	Cat#5425S
Triton-X 100		MilliporeSigma	Cat#T9284
Commercial Assays
CellTiter-Glo Luminescent Cell Viability Assay		Promega	Cat#G7570
Experimental Models: Cell Lines
VERO C1008 [Vero 76, clone E6, Vero E6]		ATCC	Cat#CRL-158
Calu-3		ATCC	Cat#HTB-55
Primary Pulmonary Artery Endothelial Cells; Normal, Human (HPAEC)		ATCC	Cat#PCS-100-022
hPSC derived Astrocytes		Shi laboratory, City of Hope	N/A
hPSC derived cardiomyocyte		Deb laboratory, UCLA	N/A
Human lung organoid		Stripp laboratory, Cedars Sinai	N/A
Mouse lung organoid		Stripp laboratory, Cedars Sinai	N/A
Oligonucleotides
Primers for ANDV		This Paper	N/A
(Forward: GCTTCTGCTTTCGCATTGC;
Reverse:GTGAGGTAGTATGTGTTGAGGTAG)
Primers for SNV		This Paper	N/A
(Forward: TGACACTAATGCTTGCTTTGC;
Reverse: GCAATCAAGAATTTACTTATAATGAGGTAG)
Primers for HTNV		This Paper	N/A
(Forward: GTTAGTAAGCAGAGAAAGCAGAAAG; Reverse: TGGGTCAGTTAATCCGTTGTG)
Primers for Human OAS1		This Paper	N/A
(Forward: TGTGTGTCCAAGGTGGTAAAGGG;
Reverse: AAGACAACCAGGTCAGCGTCAG)
Primers for Human IFN-λ		This Paper	N/A
(Forward: CGCCTTGGAAGAGTCACTCA
Reverse: GAAGCCTCAGGTCCCAATTC)
Primers for Human IL1-β		This Paper	N/A
(Forward: AAGCTGATGGCCCTAAACAG
Reverse: AGGTGCATCGTGCACATAAG)
Primers for Human IFN-β		This Paper	N/A
(Forward: AAGGCCAAGGAGTACAGTC
Reverse: ATCTTCAGTTTCGGAGGTAA)
Deposited Data
RNA-Seq of Calu-3, hPSC derived cardiomyocytes and hPSC derived Astrocytes cells infected with ANDV, HTNV, SNV and/or treated with Silymarin, Urolithin-B, Favipiravir and 6AZA		Gene Expression Omnibus	Accession Number: GSE232641
Software and Algorithms
GraphPad Prism 9		GraphPad	N/A
Multi-Point Tool (Cell Counter)		ImageJ	N/A
BioRender		BioRender	N/A
RStudio 2023.03.0		Posit	N/A
COMPOUND DETAILS	MOLECULAR FORMULA/SEQUENCE	CAS#	STRUCTURE
Silymarin	C25H22O10	65666-07-1	#VALUE!
Urolithin B	C13H8O3	1139-83-9	#VALUE!
Favipiravir (T-705)	C5H4FN3O2	259793-96-9	#VALUE!
6-Azauridine	C8H11N3O6	54-25-1	#VALUE!
cAIMP	C20H23N9O13P2 .2Na	1507367-51-2	#VALUE!
diABZI STING agonist	C42H51N13O7	2138498-18-5	#VALUE!
GC376	C21H30N3NaO8S	1416992-39-6	#VALUE!
Cholesterol	C27H46O	57-88-5	#VALUE!
25-Hydroxycholesterol	C27H46O2	2140-46-7	#VALUE!
